# Supplementary material for: Substituent Effects from the Point of View of Energetics and Molecular Geometry in Acene, Polyene, and Polyyne Derivatives
Source: J Org Chem. 2023 Jun 2;88(13):7940–52. doi: 10.1021/acs.joc.2c02936 (PMC10336965; doi:10.1021/acs.joc.2c02936)
Supplement: Supplementary file 2 — jo2c02936_si_002.zip [file jo2c02936_si_002.zip]

Archive with 376 entries (302 files):
- xyz files (structures)/
- xyz files (structures)/polyacene/
- xyz files (structures)/polyacene/1_benzene/
- xyz files (structures)/polyacene/1_benzene/Y_NO2/
- xyz files (structures)/polyacene/1_benzene/Y_NO2/Cl.xyz
- xyz files (structures)/polyacene/1_benzene/Y_NO2/CN.xyz
- xyz files (structures)/polyacene/1_benzene/Y_NO2/H.xyz
- xyz files (structures)/polyacene/1_benzene/Y_NO2/NH2.xyz
- xyz files (structures)/polyacene/1_benzene/Y_NO2/NO2.xyz
- xyz files (structures)/polyacene/1_benzene/Y_NO2/OH.xyz
- xyz files (structures)/polyacene/1_benzene/Y_O-/
- xyz files (structures)/polyacene/1_benzene/Y_O-/Cl.xyz
- xyz files (structures)/polyacene/1_benzene/Y_O-/CN.xyz
- xyz files (structures)/polyacene/1_benzene/Y_O-/H.xyz
- xyz files (structures)/polyacene/1_benzene/Y_O-/NH2.xyz
- xyz files (structures)/polyacene/1_benzene/Y_O-/NO2.xyz
- xyz files (structures)/polyacene/1_benzene/Y_O-/OH.xyz
- xyz files (structures)/polyacene/2_naphtalene/
- xyz files (structures)/polyacene/2_naphtalene/Y_NO2/
- xyz files (structures)/polyacene/2_naphtalene/Y_NO2/Cl.xyz
- xyz files (structures)/polyacene/2_naphtalene/Y_NO2/CN.xyz
- xyz files (structures)/polyacene/2_naphtalene/Y_NO2/H.xyz
- xyz files (structures)/polyacene/2_naphtalene/Y_NO2/NH2.xyz
- xyz files (structures)/polyacene/2_naphtalene/Y_NO2/NO2.xyz
- xyz files (structures)/polyacene/2_naphtalene/Y_NO2/OH.xyz
- xyz files (structures)/polyacene/2_naphtalene/Y_O-/
- xyz files (structures)/polyacene/2_naphtalene/Y_O-/Cl.xyz
- xyz files (structures)/polyacene/2_naphtalene/Y_O-/CN.xyz
- xyz files (structures)/polyacene/2_naphtalene/Y_O-/H.xyz
- xyz files (structures)/polyacene/2_naphtalene/Y_O-/NH2.xyz
- xyz files (structures)/polyacene/2_naphtalene/Y_O-/NO2.xyz
- xyz files (structures)/polyacene/2_naphtalene/Y_O-/OH.xyz
- xyz files (structures)/polyacene/3_anthracene/
- xyz files (structures)/polyacene/3_anthracene/Y_NO2/
- xyz files (structures)/polyacene/3_anthracene/Y_NO2/Cl.xyz
- xyz files (structures)/polyacene/3_anthracene/Y_NO2/CN.xyz
- xyz files (structures)/polyacene/3_anthracene/Y_NO2/H.xyz
- xyz files (structures)/polyacene/3_anthracene/Y_NO2/NH2.xyz
- xyz files (structures)/polyacene/3_anthracene/Y_NO2/NO2.xyz
- xyz files (structures)/polyacene/3_anthracene/Y_NO2/OH.xyz
- xyz files (structures)/polyacene/3_anthracene/Y_O-/
- xyz files (structures)/polyacene/3_anthracene/Y_O-/Cl.xyz
- xyz files (structures)/polyacene/3_anthracene/Y_O-/CN.xyz
- xyz files (structures)/polyacene/3_anthracene/Y_O-/H.xyz
- xyz files (structures)/polyacene/3_anthracene/Y_O-/NH2.xyz
- xyz files (structures)/polyacene/3_anthracene/Y_O-/NO2.xyz
- xyz files (structures)/polyacene/3_anthracene/Y_O-/OH.xyz
- xyz files (structures)/polyacene/4_tetracene/
- xyz files (structures)/polyacene/4_tetracene/Y_NO2/
- xyz files (structures)/polyacene/4_tetracene/Y_NO2/Cl.xyz
- xyz files (structures)/polyacene/4_tetracene/Y_NO2/CN.xyz
- xyz files (structures)/polyacene/4_tetracene/Y_NO2/H.xyz
- xyz files (structures)/polyacene/4_tetracene/Y_NO2/NH2.xyz
- xyz files (structures)/polyacene/4_tetracene/Y_NO2/NO2.xyz
- xyz files (structures)/polyacene/4_tetracene/Y_NO2/OH.xyz
- xyz files (structures)/polyacene/4_tetracene/Y_O-/
- xyz files (structures)/polyacene/4_tetracene/Y_O-/Cl.xyz
- xyz files (structures)/polyacene/4_tetracene/Y_O-/CN.xyz
- xyz files (structures)/polyacene/4_tetracene/Y_O-/H.xyz
- xyz files (structures)/polyacene/4_tetracene/Y_O-/NH2.xyz
- xyz files (structures)/polyacene/4_tetracene/Y_O-/NO2.xyz
- xyz files (structures)/polyacene/4_tetracene/Y_O-/OH.xyz
- xyz files (structures)/polyacene/monosubstituted/
- xyz files (structures)/polyacene/monosubstituted/1_benzene/
- xyz files (structures)/polyacene/monosubstituted/1_benzene/Cl.out.xyz
- xyz files (structures)/polyacene/monosubstituted/1_benzene/CN.out.xyz
- xyz files (structures)/polyacene/monosubstituted/1_benzene/NH2.out.xyz
- xyz files (structures)/polyacene/monosubstituted/1_benzene/NO2.out.xyz
- xyz files (structures)/polyacene/monosubstituted/1_benzene/O.out.xyz
- xyz files (structures)/polyacene/monosubstituted/1_benzene/OH.xyz
- xyz files (structures)/polyacene/monosubstituted/2_naphtalene/
- xyz files (structures)/polyacene/monosubstituted/2_naphtalene/Cl.out.xyz
- xyz files (structures)/polyacene/monosubstituted/2_naphtalene/CN.out.xyz
- xyz files (structures)/polyacene/monosubstituted/2_naphtalene/NH2.out.xyz
- xyz files (structures)/polyacene/monosubstituted/2_naphtalene/NO2.out.xyz
- xyz files (structures)/polyacene/monosubstituted/2_naphtalene/O.out.xyz
- xyz files (structures)/polyacene/monosubstituted/2_naphtalene/OH.xyz
- xyz files (structures)/polyacene/monosubstituted/3_anthracene/
- xyz files (structures)/polyacene/monosubstituted/3_anthracene/Cl.out.xyz
- xyz files (structures)/polyacene/monosubstituted/3_anthracene/CN.out.xyz
- xyz files (structures)/polyacene/monosubstituted/3_anthracene/NH2.out.xyz
- xyz files (structures)/polyacene/monosubstituted/3_anthracene/NO2.out.xyz
- xyz files (structures)/polyacene/monosubstituted/3_anthracene/O.out.xyz
- xyz files (structures)/polyacene/monosubstituted/3_anthracene/OH.xyz
- xyz files (structures)/polyacene/monosubstituted/4_tetracene/
- xyz files (structures)/polyacene/monosubstituted/4_tetracene/Cl.xyz
- xyz files (structures)/polyacene/monosubstituted/4_tetracene/CN.out.xyz
- xyz files (structures)/polyacene/monosubstituted/4_tetracene/NH2.xyz
- xyz files (structures)/polyacene/monosubstituted/4_tetracene/NO2.out.xyz
- xyz files (structures)/polyacene/monosubstituted/4_tetracene/O.out.xyz
- xyz files (structures)/polyacene/monosubstituted/4_tetracene/OH.xyz
- xyz files (structures)/polyacene/unsubstituted/
- xyz files (structures)/polyacene/unsubstituted/1_benzene.xyz
- xyz files (structures)/polyacene/unsubstituted/2_naphtalene.xyz
- xyz files (structures)/polyacene/unsubstituted/3_anthracene.xyz
- xyz files (structures)/polyacene/unsubstituted/4_tetracene.xyz
- xyz files (structures)/polyene/
- xyz files (structures)/polyene/10_dodecadecaene/
- xyz files (structures)/polyene/10_dodecadecaene/Y_NO2/
- xyz files (structures)/polyene/10_dodecadecaene/Y_NO2/10Cl.xyz
- xyz files (structures)/polyene/10_dodecadecaene/Y_NO2/10CN.xyz
- xyz files (structures)/polyene/10_dodecadecaene/Y_NO2/10H.xyz
- xyz files (structures)/polyene/10_dodecadecaene/Y_NO2/10NH2.xyz
- xyz files (structures)/polyene/10_dodecadecaene/Y_NO2/10NO2.xyz
- xyz files (structures)/polyene/10_dodecadecaene/Y_NO2/10OH.xyz
- xyz files (structures)/polyene/10_dodecadecaene/Y_O-/
- xyz files (structures)/polyene/10_dodecadecaene/Y_O-/10Cl.xyz
- xyz files (structures)/polyene/10_dodecadecaene/Y_O-/10CN.xyz
- xyz files (structures)/polyene/10_dodecadecaene/Y_O-/10H.xyz
- xyz files (structures)/polyene/10_dodecadecaene/Y_O-/10NH2.xyz
- xyz files (structures)/polyene/10_dodecadecaene/Y_O-/10NO2.xyz
- xyz files (structures)/polyene/10_dodecadecaene/Y_O-/10OH.xyz
- xyz files (structures)/polyene/1_ethylene/
- xyz files (structures)/polyene/1_ethylene/Y_NO2/
- xyz files (structures)/polyene/1_ethylene/Y_NO2/Cl.xyz
- xyz files (structures)/polyene/1_ethylene/Y_NO2/CN.xyz
- xyz files (structures)/polyene/1_ethylene/Y_NO2/H.xyz
- xyz files (structures)/polyene/1_ethylene/Y_NO2/NH2.xyz
- xyz files (structures)/polyene/1_ethylene/Y_NO2/NO2.xyz
- xyz files (structures)/polyene/1_ethylene/Y_NO2/OH.xyz
- xyz files (structures)/polyene/1_ethylene/Y_O-/
- xyz files (structures)/polyene/1_ethylene/Y_O-/Cl.xyz
- xyz files (structures)/polyene/1_ethylene/Y_O-/CN.xyz
- xyz files (structures)/polyene/1_ethylene/Y_O-/H.xyz
- xyz files (structures)/polyene/1_ethylene/Y_O-/NH2.xyz
- xyz files (structures)/polyene/1_ethylene/Y_O-/NO2.xyz
- xyz files (structures)/polyene/1_ethylene/Y_O-/OH.xyz
- xyz files (structures)/polyene/2_butadiene/
- xyz files (structures)/polyene/2_butadiene/Y_NO2/
- xyz files (structures)/polyene/2_butadiene/Y_NO2/Cl.xyz
- xyz files (structures)/polyene/2_butadiene/Y_NO2/CN.xyz
- xyz files (structures)/polyene/2_butadiene/Y_NO2/H.xyz
- xyz files (structures)/polyene/2_butadiene/Y_NO2/NH2.xyz
- xyz files (structures)/polyene/2_butadiene/Y_NO2/NO2.xyz
- xyz files (structures)/polyene/2_butadiene/Y_NO2/OH.xyz
- xyz files (structures)/polyene/2_butadiene/Y_O-/
- xyz files (structures)/polyene/2_butadiene/Y_O-/Cl.xyz
- xyz files (structures)/polyene/2_butadiene/Y_O-/CN.xyz
- xyz files (structures)/polyene/2_butadiene/Y_O-/H.xyz
- xyz files (structures)/polyene/2_butadiene/Y_O-/NH2.xyz
- xyz files (structures)/polyene/2_butadiene/Y_O-/NO2.xyz
- xyz files (structures)/polyene/2_butadiene/Y_O-/OH.xyz
- xyz files (structures)/polyene/3_hexatriene/
- xyz files (structures)/polyene/3_hexatriene/Y_NO2/
- xyz files (structures)/polyene/3_hexatriene/Y_NO2/Cl.xyz
- xyz files (structures)/polyene/3_hexatriene/Y_NO2/CN.xyz
- xyz files (structures)/polyene/3_hexatriene/Y_NO2/H.xyz
- xyz files (structures)/polyene/3_hexatriene/Y_NO2/NH2.xyz
- xyz files (structures)/polyene/3_hexatriene/Y_NO2/NO2.xyz
- xyz files (structures)/polyene/3_hexatriene/Y_NO2/OH.xyz
- xyz files (structures)/polyene/3_hexatriene/Y_O-/
- xyz files (structures)/polyene/3_hexatriene/Y_O-/Cl.xyz
- xyz files (structures)/polyene/3_hexatriene/Y_O-/CN.xyz
- xyz files (structures)/polyene/3_hexatriene/Y_O-/H.xyz
- xyz files (structures)/polyene/3_hexatriene/Y_O-/NH2.xyz
- xyz files (structures)/polyene/3_hexatriene/Y_O-/NO2.xyz
- xyz files (structures)/polyene/3_hexatriene/Y_O-/OH.xyz
- xyz files (structures)/polyene/4_octatetraene/
- xyz files (structures)/polyene/4_octatetraene/Y_NO2/
- xyz files (structures)/polyene/4_octatetraene/Y_NO2/Cl.xyz
- xyz files (structures)/polyene/4_octatetraene/Y_NO2/CN.xyz
- xyz files (structures)/polyene/4_octatetraene/Y_NO2/H.xyz
- xyz files (structures)/polyene/4_octatetraene/Y_NO2/NH2.xyz
- xyz files (structures)/polyene/4_octatetraene/Y_NO2/NO2.xyz
- xyz files (structures)/polyene/4_octatetraene/Y_NO2/OH.xyz
- xyz files (structures)/polyene/4_octatetraene/Y_O-/
- xyz files (structures)/polyene/4_octatetraene/Y_O-/Cl.xyz
- xyz files (structures)/polyene/4_octatetraene/Y_O-/CN.xyz
- xyz files (structures)/polyene/4_octatetraene/Y_O-/H.xyz
- xyz files (structures)/polyene/4_octatetraene/Y_O-/NH2.xyz
- xyz files (structures)/polyene/4_octatetraene/Y_O-/NO2.xyz
- xyz files (structures)/polyene/4_octatetraene/Y_O-/OH.xyz
- xyz files (structures)/polyene/5_decapentaene/
- xyz files (structures)/polyene/5_decapentaene/Y_NO2/
- xyz files (structures)/polyene/5_decapentaene/Y_NO2/Cl.xyz
- xyz files (structures)/polyene/5_decapentaene/Y_NO2/CN.xyz
- xyz files (structures)/polyene/5_decapentaene/Y_NO2/H.xyz
- xyz files (structures)/polyene/5_decapentaene/Y_NO2/NH2.xyz
- xyz files (structures)/polyene/5_decapentaene/Y_NO2/NO2.xyz
- xyz files (structures)/polyene/5_decapentaene/Y_NO2/OH.xyz
- xyz files (structures)/polyene/5_decapentaene/Y_O-/
- xyz files (structures)/polyene/5_decapentaene/Y_O-/Cl.xyz
- xyz files (structures)/polyene/5_decapentaene/Y_O-/CN.xyz
- xyz files (structures)/polyene/5_decapentaene/Y_O-/H.xyz
- xyz files (structures)/polyene/5_decapentaene/Y_O-/NH2.xyz
- xyz files (structures)/polyene/5_decapentaene/Y_O-/NO2.xyz
- xyz files (structures)/polyene/5_decapentaene/Y_O-/OH.xyz
- xyz files (structures)/polyene/monosubstituted/
- xyz files (structures)/polyene/monosubstituted/10_dodecadecaene/
- xyz files (structures)/polyene/monosubstituted/10_dodecadecaene/10monoCl.xyz
- xyz files (structures)/polyene/monosubstituted/10_dodecadecaene/10monoCN.xyz
- xyz files (structures)/polyene/monosubstituted/10_dodecadecaene/10monoNH2.xyz
- xyz files (structures)/polyene/monosubstituted/10_dodecadecaene/10monoNO2.xyz
- xyz files (structures)/polyene/monosubstituted/10_dodecadecaene/10monoOH.xyz
- xyz files (structures)/polyene/monosubstituted/1_ethylene/
- xyz files (structures)/polyene/monosubstituted/1_ethylene/Cl.out.xyz
- xyz files (structures)/polyene/monosubstituted/1_ethylene/CN.out.xyz
- xyz files (structures)/polyene/monosubstituted/1_ethylene/NH2.out.xyz
- xyz files (structures)/polyene/monosubstituted/1_ethylene/NO2.out.xyz
- xyz files (structures)/polyene/monosubstituted/1_ethylene/O.out.xyz
- xyz files (structures)/polyene/monosubstituted/1_ethylene/OH.xyz
- xyz files (structures)/polyene/monosubstituted/2_butadiene/
- xyz files (structures)/polyene/monosubstituted/2_butadiene/Cl.out.xyz
- xyz files (structures)/polyene/monosubstituted/2_butadiene/CN.out.xyz
- xyz files (structures)/polyene/monosubstituted/2_butadiene/NH2.out.xyz
- xyz files (structures)/polyene/monosubstituted/2_butadiene/NO2.out.xyz
- xyz files (structures)/polyene/monosubstituted/2_butadiene/O.out.xyz
- xyz files (structures)/polyene/monosubstituted/2_butadiene/OH.xyz
- xyz files (structures)/polyene/monosubstituted/3_hexatriene/
- xyz files (structures)/polyene/monosubstituted/3_hexatriene/Cl.out.xyz
- xyz files (structures)/polyene/monosubstituted/3_hexatriene/CN.out.xyz
- xyz files (structures)/polyene/monosubstituted/3_hexatriene/NH2.out.xyz
- xyz files (structures)/polyene/monosubstituted/3_hexatriene/NO2.out.xyz
- xyz files (structures)/polyene/monosubstituted/3_hexatriene/O.out.xyz
- xyz files (structures)/polyene/monosubstituted/3_hexatriene/OH.xyz
- xyz files (structures)/polyene/monosubstituted/4_octatetraene/
- xyz files (structures)/polyene/monosubstituted/4_octatetraene/Cl.out.xyz
- xyz files (structures)/polyene/monosubstituted/4_octatetraene/CN.out.xyz
- xyz files (structures)/polyene/monosubstituted/4_octatetraene/NH2.out.xyz
- xyz files (structures)/polyene/monosubstituted/4_octatetraene/NO2.out.xyz
- xyz files (structures)/polyene/monosubstituted/4_octatetraene/O.out.xyz
- xyz files (structures)/polyene/monosubstituted/4_octatetraene/OH.xyz
- xyz files (structures)/polyene/monosubstituted/5_decapentaene/
- xyz files (structures)/polyene/monosubstituted/5_decapentaene/Cl.out.xyz
- xyz files (structures)/polyene/monosubstituted/5_decapentaene/CN.out.xyz
- xyz files (structures)/polyene/monosubstituted/5_decapentaene/NH2.out.xyz
- xyz files (structures)/polyene/monosubstituted/5_decapentaene/NO2.out.xyz
- xyz files (structures)/polyene/monosubstituted/5_decapentaene/O.out.xyz
- xyz files (structures)/polyene/monosubstituted/5_decapentaene/OH.xyz
- xyz files (structures)/polyene/unsubstituted/
- xyz files (structures)/polyene/unsubstituted/10_dodecadecaene.xyz
- xyz files (structures)/polyene/unsubstituted/1_ethylene.xyz
- xyz files (structures)/polyene/unsubstituted/2_butadiene.xyz
- xyz files (structures)/polyene/unsubstituted/3_hexatriene.xyz
- xyz files (structures)/polyene/unsubstituted/4_octatetraene.xyz
- xyz files (structures)/polyene/unsubstituted/5_decapentaene.xyz
- xyz files (structures)/polyyne/
- xyz files (structures)/polyyne/10_dodecadecayne/
- xyz files (structures)/polyyne/10_dodecadecayne/Y_NO2/
- xyz files (structures)/polyyne/10_dodecadecayne/Y_NO2/10Cl.xyz
- xyz files (structures)/polyyne/10_dodecadecayne/Y_NO2/10CN.xyz
- xyz files (structures)/polyyne/10_dodecadecayne/Y_NO2/10H.xyz
- xyz files (structures)/polyyne/10_dodecadecayne/Y_NO2/10NH2.xyz
- xyz files (structures)/polyyne/10_dodecadecayne/Y_NO2/10NO2.xyz
- xyz files (structures)/polyyne/10_dodecadecayne/Y_NO2/10OH.xyz
- xyz files (structures)/polyyne/10_dodecadecayne/Y_O-/
- xyz files (structures)/polyyne/10_dodecadecayne/Y_O-/10Cl.xyz
- xyz files (structures)/polyyne/10_dodecadecayne/Y_O-/10CN.xyz
- xyz files (structures)/polyyne/10_dodecadecayne/Y_O-/10H.xyz
- xyz files (structures)/polyyne/10_dodecadecayne/Y_O-/10NH2.xyz
- xyz files (structures)/polyyne/10_dodecadecayne/Y_O-/10NO2.xyz
- xyz files (structures)/polyyne/10_dodecadecayne/Y_O-/10OH.xyz
- xyz files (structures)/polyyne/1_acetylene/
- xyz files (structures)/polyyne/1_acetylene/Y_NO2/
- xyz files (structures)/polyyne/1_acetylene/Y_NO2/Cl.xyz
- xyz files (structures)/polyyne/1_acetylene/Y_NO2/CN.xyz
- xyz files (structures)/polyyne/1_acetylene/Y_NO2/H.xyz
- xyz files (structures)/polyyne/1_acetylene/Y_NO2/NH2.xyz
- xyz files (structures)/polyyne/1_acetylene/Y_NO2/NO2.xyz
- xyz files (structures)/polyyne/1_acetylene/Y_NO2/OH.xyz
- xyz files (structures)/polyyne/1_acetylene/Y_O-/
- xyz files (structures)/polyyne/1_acetylene/Y_O-/Cl.xyz
- xyz files (structures)/polyyne/1_acetylene/Y_O-/CN.xyz
- xyz files (structures)/polyyne/1_acetylene/Y_O-/H.xyz
- xyz files (structures)/polyyne/1_acetylene/Y_O-/NH2.xyz
- xyz files (structures)/polyyne/1_acetylene/Y_O-/NO2.xyz
- xyz files (structures)/polyyne/1_acetylene/Y_O-/OH.xyz
- xyz files (structures)/polyyne/2_butadiyne/
- xyz files (structures)/polyyne/2_butadiyne/Y_NO2/
- xyz files (structures)/polyyne/2_butadiyne/Y_NO2/Cl.xyz
- xyz files (structures)/polyyne/2_butadiyne/Y_NO2/CN.xyz
- xyz files (structures)/polyyne/2_butadiyne/Y_NO2/H.xyz
- xyz files (structures)/polyyne/2_butadiyne/Y_NO2/NH2.xyz
- xyz files (structures)/polyyne/2_butadiyne/Y_NO2/NO2.xyz
- xyz files (structures)/polyyne/2_butadiyne/Y_NO2/OH.xyz
- xyz files (structures)/polyyne/2_butadiyne/Y_O-/
- xyz files (structures)/polyyne/2_butadiyne/Y_O-/Cl.xyz
- xyz files (structures)/polyyne/2_butadiyne/Y_O-/CN.xyz
- xyz files (structures)/polyyne/2_butadiyne/Y_O-/H.xyz
- xyz files (structures)/polyyne/2_butadiyne/Y_O-/NH2.xyz
- xyz files (structures)/polyyne/2_butadiyne/Y_O-/NO2.xyz
- xyz files (structures)/polyyne/2_butadiyne/Y_O-/OH.xyz
- xyz files (structures)/polyyne/3_hexatriyne/
- xyz files (structures)/polyyne/3_hexatriyne/Y_NO2/
- xyz files (structures)/polyyne/3_hexatriyne/Y_NO2/Cl.xyz
- xyz files (structures)/polyyne/3_hexatriyne/Y_NO2/CN.xyz
- xyz files (structures)/polyyne/3_hexatriyne/Y_NO2/H.xyz
- xyz files (structures)/polyyne/3_hexatriyne/Y_NO2/NH2.xyz
- xyz files (structures)/polyyne/3_hexatriyne/Y_NO2/NO2.xyz
- xyz files (structures)/polyyne/3_hexatriyne/Y_NO2/OH.xyz
- xyz files (structures)/polyyne/3_hexatriyne/Y_O-/
- xyz files (structures)/polyyne/3_hexatriyne/Y_O-/Cl.xyz
- xyz files (structures)/polyyne/3_hexatriyne/Y_O-/CN.xyz
- xyz files (structures)/polyyne/3_hexatriyne/Y_O-/H.xyz
- xyz files (structures)/polyyne/3_hexatriyne/Y_O-/NH2.xyz
- xyz files (structures)/polyyne/3_hexatriyne/Y_O-/NO2.xyz
- xyz files (structures)/polyyne/3_hexatriyne/Y_O-/OH.xyz
- xyz files (structures)/polyyne/4_octatetrayne/
- xyz files (structures)/polyyne/4_octatetrayne/Y_NO2/
- xyz files (structures)/polyyne/4_octatetrayne/Y_NO2/Cl.xyz
[truncated: 76 more entries]
