# Supplementary material for: Substituent Effects from the Point of View of Energetics and Molecular Geometry in Acene, Polyene, and Polyyne Derivatives
Source: J Org Chem. 2023 Jun 2;88(13):7940–52. doi: 10.1021/acs.joc.2c02936 (PMC10336965; doi:10.1021/acs.joc.2c02936)
Supplement: Supplementary file 2 — jo2c02936_si_002.zip [file jo2c02936_si_002.zip › xyz files (structures)/polyacene/1_benzene/Y_NO2/Cl.xyz]

14
	Energy: -562547.5989423
C         -0.96247        1.21621        0.00002
C          0.42698        1.21657        0.00006
C          1.10233        0.00001        0.00008
C          0.42696       -1.21657        0.00005
C         -0.96246       -1.21620        0.00001
C         -1.64420        0.00002       -0.00000
H         -1.51278        2.14784        0.00001
H          0.98748        2.14117        0.00009
H          0.98750       -2.14115        0.00006
H         -1.51281       -2.14780       -0.00001
O          3.14739        1.08537       -0.00012
O          3.14738       -1.08539       -0.00009
Cl        -3.39350       -0.00001       -0.00004
N          2.57988       -0.00000        0.00012
