# Supplementary material for: Substituent Effects from the Point of View of Energetics and Molecular Geometry in Acene, Polyene, and Polyyne Derivatives
Source: J Org Chem. 2023 Jun 2;88(13):7940–52. doi: 10.1021/acs.joc.2c02936 (PMC10336965; doi:10.1021/acs.joc.2c02936)
Supplement: Supplementary file 2 — jo2c02936_si_002.zip [file jo2c02936_si_002.zip › xyz files (structures)/polyacene/1_benzene/Y_NO2/CN.xyz]

15
	Energy: -332021.6696003
C          1.08356        1.21704        0.00002
C         -0.30460        1.21870        0.00003
C         -0.97499        0.00001        0.00002
C         -0.30458       -1.21869        0.00002
C          1.08356       -1.21702        0.00000
C          1.78187        0.00003       -0.00000
H          1.63029        2.15116        0.00002
H         -0.86846        2.14108        0.00001
H         -0.86845       -2.14107        0.00001
H          1.63034       -2.15111       -0.00000
O         -3.02277        1.08559       -0.00004
O         -3.02274       -1.08562       -0.00001
C          3.21386        0.00001       -0.00001
N          4.36888       -0.00003       -0.00002
N         -2.45913       -0.00001        0.00001
