# Supplementary material for: Substituent Effects from the Point of View of Energetics and Molecular Geometry in Acene, Polyene, and Polyyne Derivatives
Source: J Org Chem. 2023 Jun 2;88(13):7940–52. doi: 10.1021/acs.joc.2c02936 (PMC10336965; doi:10.1021/acs.joc.2c02936)
Supplement: Supplementary file 2 — jo2c02936_si_002.zip [file jo2c02936_si_002.zip › xyz files (structures)/polyacene/1_benzene/Y_NO2/H.xyz]

14
	Energy: -274131.0779877
C         -1.82148       -1.21013        0.00002
C         -0.43013       -1.21862       -0.00004
C          0.24180       -0.00001       -0.00007
C         -0.43014        1.21863       -0.00004
C         -1.82146        1.21014        0.00002
C         -2.51581       -0.00001        0.00005
H         -2.36262       -2.14873        0.00005
H          0.13471       -2.14051       -0.00008
H          0.13474        2.14050       -0.00006
H         -2.36264        2.14872        0.00005
O          2.29129       -1.08475        0.00009
O          2.29128        1.08476        0.00008
H         -3.59976        0.00002        0.00009
N          1.72262       -0.00000       -0.00014
