# Supplementary material for: Substituent Effects from the Point of View of Energetics and Molecular Geometry in Acene, Polyene, and Polyyne Derivatives
Source: J Org Chem. 2023 Jun 2;88(13):7940–52. doi: 10.1021/acs.joc.2c02936 (PMC10336965; doi:10.1021/acs.joc.2c02936)
Supplement: Supplementary file 2 — jo2c02936_si_002.zip [file jo2c02936_si_002.zip › xyz files (structures)/polyacene/1_benzene/Y_NO2/NH2.xyz]

16
	Energy: -308880.3020573
C         -1.36329        1.21243       -0.00424
C          0.01983        1.21343       -0.00277
C          0.70791       -0.00000       -0.00178
C          0.01984       -1.21341       -0.00267
C         -1.36330       -1.21244       -0.00415
C         -2.08101       -0.00003       -0.00362
H         -1.90192        2.15378       -0.00894
H          0.57788        2.13971       -0.00137
H          0.57789       -2.13970       -0.00123
H         -1.90187       -2.15382       -0.00864
O          2.74485        1.08577        0.00438
O          2.74486       -1.08576        0.00409
N         -3.45801        0.00001       -0.04781
H         -3.94428       -0.84886        0.19257
H         -3.94425        0.84891        0.19246
N          2.16928       -0.00000        0.00248
