# Supplementary material for: Substituent Effects from the Point of View of Energetics and Molecular Geometry in Acene, Polyene, and Polyyne Derivatives
Source: J Org Chem. 2023 Jun 2;88(13):7940–52. doi: 10.1021/acs.joc.2c02936 (PMC10336965; doi:10.1021/acs.joc.2c02936)
Supplement: Supplementary file 2 — jo2c02936_si_002.zip [file jo2c02936_si_002.zip › xyz files (structures)/polyacene/1_benzene/Y_NO2/NO2.xyz]

16
	Energy: -402480.1398482
C          0.69469        1.22024        0.00006
C         -0.69489        1.22024        0.00005
C         -1.36250        0.00000        0.00002
C         -0.69488       -1.22024        0.00006
C          0.69469       -1.22024        0.00005
C          1.36234        0.00000        0.00012
H          1.25914        2.14209        0.00003
H         -1.25936        2.14208        0.00003
H         -1.25937       -2.14208        0.00004
H          1.25915       -2.14208        0.00003
O         -3.41094        1.08535       -0.00010
O         -3.41093       -1.08535       -0.00006
O          3.41118        1.08528       -0.00006
O          3.41117       -1.08528       -0.00010
N         -2.84875        0.00000        0.00004
N          2.84874        0.00000       -0.00001
