# Supplementary material for: Substituent Effects from the Point of View of Energetics and Molecular Geometry in Acene, Polyene, and Polyyne Derivatives
Source: J Org Chem. 2023 Jun 2;88(13):7940–52. doi: 10.1021/acs.joc.2c02936 (PMC10336965; doi:10.1021/acs.joc.2c02936)
Supplement: Supplementary file 2 — jo2c02936_si_002.zip [file jo2c02936_si_002.zip › xyz files (structures)/polyacene/1_benzene/Y_NO2/OH.xyz]

15
	Energy: -321360.2678692
C         -1.37369        1.22628        0.00001
C          0.01112        1.21987        0.00004
C          0.68850        0.00069        0.00005
C          0.00333       -1.21078        0.00005
C         -1.38422       -1.20224        0.00002
C         -2.07529        0.01507       -0.00001
H         -1.92921        2.15544       -0.00002
H          0.57553        2.14210        0.00006
H          0.55874       -2.13842        0.00006
H         -1.93128       -2.13954       -0.00001
O          2.73468        1.07547       -0.00005
O          2.72422       -1.09508       -0.00007
N          2.15787       -0.00680        0.00005
O         -3.43173        0.08619       -0.00005
H         -3.81480       -0.79798       -0.00007
