# Supplementary material for: Substituent Effects from the Point of View of Energetics and Molecular Geometry in Acene, Polyene, and Polyyne Derivatives
Source: J Org Chem. 2023 Jun 2;88(13):7940–52. doi: 10.1021/acs.joc.2c02936 (PMC10336965; doi:10.1021/acs.joc.2c02936)
Supplement: Supplementary file 2 — jo2c02936_si_002.zip [file jo2c02936_si_002.zip › xyz files (structures)/polyacene/1_benzene/Y_O-/Cl.xyz]

12
	Energy: -481052.1483851
C         -1.17922        1.21150        0.00001
C          0.20875        1.20882        0.00005
C          0.90454        0.00001       -0.00007
C          0.20875       -1.20882        0.00004
C         -1.17920       -1.21150        0.00001
C         -1.97035        0.00001       -0.00044
H         -1.71739        2.15526        0.00025
H          0.75780        2.14592        0.00012
H          0.75784       -2.14590        0.00013
H         -1.71741       -2.15523        0.00025
O         -3.23703       -0.00002        0.00018
Cl         2.69740       -0.00000        0.00001
