# Supplementary material for: Substituent Effects from the Point of View of Energetics and Molecular Geometry in Acene, Polyene, and Polyyne Derivatives
Source: J Org Chem. 2023 Jun 2;88(13):7940–52. doi: 10.1021/acs.joc.2c02936 (PMC10336965; doi:10.1021/acs.joc.2c02936)
Supplement: Supplementary file 2 — jo2c02936_si_002.zip [file jo2c02936_si_002.zip › xyz files (structures)/polyacene/1_benzene/Y_O-/CN.xyz]

13
	Energy: -250539.0208085
C          1.06183        1.21883       -0.00003
C         -0.31341        1.21243        0.00000
C         -1.04885        0.00002       -0.00002
C         -0.31342       -1.21242        0.00000
C          1.06181       -1.21883       -0.00003
C          1.85093        0.00000       -0.00019
H          1.60789        2.15760        0.00003
H         -0.85931        2.15220        0.00003
H         -0.85935       -2.15218        0.00003
H          1.60788       -2.15759        0.00003
O          3.10906       -0.00002        0.00015
C         -2.46213        0.00001        0.00001
N         -3.62716       -0.00001        0.00004
