# Supplementary material for: Substituent Effects from the Point of View of Energetics and Molecular Geometry in Acene, Polyene, and Polyyne Derivatives
Source: J Org Chem. 2023 Jun 2;88(13):7940–52. doi: 10.1021/acs.joc.2c02936 (PMC10336965; doi:10.1021/acs.joc.2c02936)
Supplement: Supplementary file 2 — jo2c02936_si_002.zip [file jo2c02936_si_002.zip › xyz files (structures)/polyacene/1_benzene/Y_O-/H.xyz]

12
	Energy: -192628.5517706
C         -0.28747        1.21169        0.00001
C          1.10022        1.20005        0.00007
C          1.82786        0.00000       -0.00007
C          1.10021       -1.20006        0.00007
C         -0.28746       -1.21169        0.00001
C         -1.07794        0.00001       -0.00040
H         -0.83081        2.15362        0.00025
H          1.63712        2.14846        0.00014
H          1.63713       -2.14846        0.00015
H         -0.83084       -2.15359        0.00023
O         -2.34732       -0.00001        0.00015
H          2.91348       -0.00001        0.00002
