# Supplementary material for: Substituent Effects from the Point of View of Energetics and Molecular Geometry in Acene, Polyene, and Polyyne Derivatives
Source: J Org Chem. 2023 Jun 2;88(13):7940–52. doi: 10.1021/acs.joc.2c02936 (PMC10336965; doi:10.1021/acs.joc.2c02936)
Supplement: Supplementary file 2 — jo2c02936_si_002.zip [file jo2c02936_si_002.zip › xyz files (structures)/polyacene/1_benzene/Y_O-/NH2.xyz]

14
	Energy: -227371.4850791
C          0.78486        1.20789        0.00012
C         -0.60417        1.21397       -0.00001
C         -1.35053        0.02861       -0.00006
C         -0.63357       -1.17892        0.00001
C          0.75416       -1.21010        0.00013
C          1.56208       -0.01000        0.00002
H          1.33621        2.14486        0.00016
H         -1.14639        2.15737        0.00002
H         -1.18831       -2.11856        0.00005
H          1.28220       -2.16048        0.00013
O          2.83193       -0.02949       -0.00014
N         -2.80426        0.09305       -0.00007
H         -3.19317       -0.37388       -0.81502
H         -3.19316       -0.37353        0.81509
