# Supplementary material for: Substituent Effects from the Point of View of Energetics and Molecular Geometry in Acene, Polyene, and Polyyne Derivatives
Source: J Org Chem. 2023 Jun 2;88(13):7940–52. doi: 10.1021/acs.joc.2c02936 (PMC10336965; doi:10.1021/acs.joc.2c02936)
Supplement: Supplementary file 2 — jo2c02936_si_002.zip [file jo2c02936_si_002.zip › xyz files (structures)/polyacene/1_benzene/Y_O-/NO2.xyz]

14
	Energy: -321007.9653636
C          1.42161       -1.22506        0.00012
C          0.05158       -1.22057        0.00014
C         -0.66426        0.00000        0.00005
C          0.05158        1.22057       -0.00008
C          1.42161        1.22506       -0.00010
C          2.20827        0.00000        0.00001
H          1.97239       -2.16038        0.00017
H         -0.51273       -2.14486        0.00023
H         -0.51273        2.14486       -0.00016
H          1.97239        2.16038       -0.00020
O         -2.68864       -1.09133       -0.00033
O         -2.68864        1.09133        0.00023
O          3.46169        0.00000       -0.00005
N         -2.07670        0.00000        0.00005
