# Supplementary material for: Substituent Effects from the Point of View of Energetics and Molecular Geometry in Acene, Polyene, and Polyyne Derivatives
Source: J Org Chem. 2023 Jun 2;88(13):7940–52. doi: 10.1021/acs.joc.2c02936 (PMC10336965; doi:10.1021/acs.joc.2c02936)
Supplement: Supplementary file 2 — jo2c02936_si_002.zip [file jo2c02936_si_002.zip › xyz files (structures)/polyacene/1_benzene/Y_O-/OH.xyz]

13
	Energy: -239854.5775171
C          0.76338        1.20409       -0.00008
C         -0.62870        1.21810       -0.00012
C         -1.35163        0.02714       -0.00000
C         -0.65609       -1.18072        0.00009
C          0.73781       -1.20834        0.00014
C          1.54335       -0.01140        0.00017
H          1.31289        2.14183       -0.00021
H         -1.17082        2.16088       -0.00026
H         -1.21210       -2.12081        0.00013
H          1.26206       -2.16023        0.00018
O          2.81652       -0.02580       -0.00007
O         -2.76132        0.08860       -0.00006
H         -3.08244       -0.81724        0.00002
