# Supplementary material for: Substituent Effects from the Point of View of Energetics and Molecular Geometry in Acene, Polyene, and Polyyne Derivatives
Source: J Org Chem. 2023 Jun 2;88(13):7940–52. doi: 10.1021/acs.joc.2c02936 (PMC10336965; doi:10.1021/acs.joc.2c02936)
Supplement: Supplementary file 2 — jo2c02936_si_002.zip [file jo2c02936_si_002.zip › xyz files (structures)/polyacene/2_naphtalene/Y_NO2/Cl.xyz]

20
	Energy: -658982.3205554
C          2.77181        0.07040       -0.00005
C          1.87701       -0.97034        0.00017
C          0.48568       -0.70123        0.00013
C          0.03880        0.65823       -0.00014
C          1.00397        1.70004       -0.00035
C          2.34676        1.41881       -0.00031
H         -0.14177       -2.77412        0.00056
H          2.22733       -1.99497        0.00037
C         -0.48043       -1.74428        0.00035
C         -1.34930        0.92802       -0.00017
H          0.66682        2.73059       -0.00055
H          3.08401        2.21098       -0.00047
C         -2.23968       -0.11694        0.00002
C         -1.82284       -1.46592        0.00031
H         -1.71519        1.94639       -0.00036
H         -2.56816       -2.24870        0.00049
O         -4.03235        1.35490       -0.00019
O         -4.45853       -0.77302        0.00017
Cl         4.49382       -0.26121        0.00000
N         -3.68737        0.17922        0.00003
