# Supplementary material for: Substituent Effects from the Point of View of Energetics and Molecular Geometry in Acene, Polyene, and Polyyne Derivatives
Source: J Org Chem. 2023 Jun 2;88(13):7940–52. doi: 10.1021/acs.joc.2c02936 (PMC10336965; doi:10.1021/acs.joc.2c02936)
Supplement: Supplementary file 2 — jo2c02936_si_002.zip [file jo2c02936_si_002.zip › xyz files (structures)/polyacene/2_naphtalene/Y_NO2/CN.xyz]

21
	Energy: -428457.2088551
C         -2.92309        0.07175        0.00000
C         -2.01084       -0.96722        0.00000
C         -0.62139       -0.70241        0.00001
C         -0.17531        0.65730        0.00000
C         -1.13733        1.70283       -0.00000
C         -2.47854        1.42428       -0.00000
H          0.00057       -2.77702        0.00000
H         -2.35908       -1.99314        0.00000
C          0.34172       -1.74810        0.00001
C          1.21418        0.92468        0.00000
H         -0.79507        2.73142        0.00000
H         -3.21113        2.22125       -0.00000
C          2.10039       -0.12280        0.00002
C          1.68443       -1.47176        0.00000
H          1.58248        1.94209        0.00000
H          2.42952       -2.25466       -0.00001
O          3.89609        1.34653        0.00001
O          4.31920       -0.78218       -0.00002
C         -4.32720       -0.20653       -0.00000
N         -5.46218       -0.42277       -0.00001
N          3.55194        0.17179       -0.00001
