# Supplementary material for: Substituent Effects from the Point of View of Energetics and Molecular Geometry in Acene, Polyene, and Polyyne Derivatives
Source: J Org Chem. 2023 Jun 2;88(13):7940–52. doi: 10.1021/acs.joc.2c02936 (PMC10336965; doi:10.1021/acs.joc.2c02936)
Supplement: Supplementary file 2 — jo2c02936_si_002.zip [file jo2c02936_si_002.zip › xyz files (structures)/polyacene/2_naphtalene/Y_NO2/H.xyz]

20
	Energy: -370565.4926326
C         -3.58791        0.17962       -0.00005
C         -2.62425        1.16029        0.00017
C         -1.24734        0.82155        0.00014
C         -0.87871       -0.56196       -0.00013
C         -1.89848       -1.55074       -0.00035
C         -3.22312       -1.18777       -0.00032
H         -0.50403        2.85455        0.00058
H         -2.90702        2.20743        0.00038
C         -0.22307        1.80723        0.00036
C          0.49366       -0.90782       -0.00016
H         -1.61329       -2.59710       -0.00056
H         -3.99564       -1.94790       -0.00049
C          1.44142        0.08518        0.00001
C          1.10217        1.45626        0.00032
H          0.80213       -1.94503       -0.00036
H          1.89014        2.19597        0.00050
O          3.14887       -1.48624       -0.00006
O          3.69475        0.61370        0.00003
H         -4.63734        0.45166       -0.00002
N          2.86998       -0.29291        0.00003
