# Supplementary material for: Substituent Effects from the Point of View of Energetics and Molecular Geometry in Acene, Polyene, and Polyyne Derivatives
Source: J Org Chem. 2023 Jun 2;88(13):7940–52. doi: 10.1021/acs.joc.2c02936 (PMC10336965; doi:10.1021/acs.joc.2c02936)
Supplement: Supplementary file 2 — jo2c02936_si_002.zip [file jo2c02936_si_002.zip › xyz files (structures)/polyacene/2_naphtalene/Y_NO2/NH2.xyz]

22
	Energy: -405313.9345806
C         -3.19095        0.03180       -0.00267
C         -2.24061        1.04161       -0.00224
C         -0.86112        0.74685       -0.00398
C         -0.43451       -0.62177       -0.00285
C         -1.42763       -1.63892       -0.00285
C         -2.75947       -1.32724       -0.00536
H         -0.17985        2.80432       -0.00545
H         -2.55681        2.08011       -0.00367
C          0.13350        1.76616       -0.00362
C          0.94277       -0.92183       -0.00041
H         -1.11453       -2.67736       -0.00251
H         -3.50415       -2.11639       -0.01389
C          1.86212        0.10197        0.00016
C          1.46926        1.45890       -0.00161
H          1.28507       -1.94855        0.00089
H          2.22947        2.22731       -0.00172
O          3.61739       -1.40912        0.00460
O          4.09138        0.70896        0.00421
N         -4.54707        0.30788       -0.05268
H         -5.17825       -0.41497        0.25590
H         -4.84012        1.23921        0.19867
N          3.29404       -0.22469        0.00326
