# Supplementary material for: Substituent Effects from the Point of View of Energetics and Molecular Geometry in Acene, Polyene, and Polyyne Derivatives
Source: J Org Chem. 2023 Jun 2;88(13):7940–52. doi: 10.1021/acs.joc.2c02936 (PMC10336965; doi:10.1021/acs.joc.2c02936)
Supplement: Supplementary file 2 — jo2c02936_si_002.zip [file jo2c02936_si_002.zip › xyz files (structures)/polyacene/2_naphtalene/Y_NO2/NO2.xyz]

22
	Energy: -498916.6003741
C          2.49589        0.11735       -0.00000
C          1.61818       -0.93691        0.00020
C          0.22668       -0.67908        0.00014
C         -0.22668        0.67908       -0.00013
C          0.72841        1.73158       -0.00033
C          2.07316        1.46361       -0.00027
H         -0.37966       -2.75785        0.00055
H          1.99473       -1.95129        0.00040
C         -0.72842       -1.73159        0.00034
C         -1.61818        0.93691       -0.00018
H          0.37966        2.75785       -0.00053
H          2.81368        2.25085       -0.00042
C         -2.49589       -0.11735        0.00002
C         -2.07316       -1.46361        0.00028
H         -1.99473        1.95129       -0.00038
H         -2.81369       -2.25084        0.00043
O         -4.30211        1.34055       -0.00030
O         -4.71172       -0.79044        0.00009
O          4.30211       -1.34055        0.00027
O          4.71172        0.79044       -0.00015
N         -3.95119        0.16834       -0.00004
N          3.95119       -0.16834        0.00006
