# Supplementary material for: Substituent Effects from the Point of View of Energetics and Molecular Geometry in Acene, Polyene, and Polyyne Derivatives
Source: J Org Chem. 2023 Jun 2;88(13):7940–52. doi: 10.1021/acs.joc.2c02936 (PMC10336965; doi:10.1021/acs.joc.2c02936)
Supplement: Supplementary file 2 — jo2c02936_si_002.zip [file jo2c02936_si_002.zip › xyz files (structures)/polyacene/2_naphtalene/Y_NO2/OH.xyz]

21
	Energy: -417794.6027971
C          3.18260       -0.02283        0.00002
C          2.25323       -1.04089        0.00021
C          0.86904       -0.74677        0.00013
C          0.44758        0.62197       -0.00016
C          1.43793        1.64274       -0.00034
C          2.77133        1.33403       -0.00026
H          0.19165       -2.80453        0.00053
H          2.57556       -2.07811        0.00042
C         -0.12217       -1.76658        0.00031
C         -0.93181        0.92138       -0.00024
H          1.12161        2.67992       -0.00056
H          3.53292        2.10398       -0.00040
C         -1.84854       -0.10287       -0.00006
C         -1.45858       -1.45947        0.00023
H         -1.27449        1.94792       -0.00045
H         -2.21929       -2.22737        0.00037
O         -3.60561        1.40804       -0.00014
O         -4.07925       -0.70997        0.00028
N         -3.28470        0.22442       -0.00015
O          4.52799       -0.23517        0.00009
H          4.71624       -1.18016        0.00028
