# Supplementary material for: Substituent Effects from the Point of View of Energetics and Molecular Geometry in Acene, Polyene, and Polyyne Derivatives
Source: J Org Chem. 2023 Jun 2;88(13):7940–52. doi: 10.1021/acs.joc.2c02936 (PMC10336965; doi:10.1021/acs.joc.2c02936)
Supplement: Supplementary file 2 — jo2c02936_si_002.zip [file jo2c02936_si_002.zip › xyz files (structures)/polyacene/2_naphtalene/Y_O-/Cl.xyz]

18
	Energy: -577489.4380594
C          2.07430        0.04494       -0.00000
C          1.12886       -0.95552       -0.00002
C         -0.24544       -0.63667       -0.00003
C         -0.66976        0.74366       -0.00001
C          0.36288        1.73423        0.00001
C          1.69930        1.40378        0.00001
H         -0.96085       -2.68134        0.00005
H          1.43374       -1.99694       -0.00000
C         -1.26306       -1.63547        0.00002
C         -2.03434        1.06460       -0.00005
H          0.07470        2.78148        0.00003
H          2.46247        2.17340        0.00003
C         -3.07114        0.08043       -0.00019
C         -2.58837       -1.30343       -0.00001
H         -2.33674        2.10861        0.00003
H         -3.35269       -2.07608        0.00007
Cl         3.81037       -0.36879        0.00002
O         -4.30702        0.33963        0.00014
