# Supplementary material for: Substituent Effects from the Point of View of Energetics and Molecular Geometry in Acene, Polyene, and Polyyne Derivatives
Source: J Org Chem. 2023 Jun 2;88(13):7940–52. doi: 10.1021/acs.joc.2c02936 (PMC10336965; doi:10.1021/acs.joc.2c02936)
Supplement: Supplementary file 2 — jo2c02936_si_002.zip [file jo2c02936_si_002.zip › xyz files (structures)/polyacene/2_naphtalene/Y_O-/CN.xyz]

19
	Energy: -346973.3077433
C         -2.23285        0.03612        0.00000
C         -1.24749       -0.95691        0.00000
C          0.11352       -0.64220        0.00000
C          0.53958        0.74233        0.00000
C         -0.49645        1.73632        0.00000
C         -1.82421        1.40483        0.00000
H          0.82591       -2.69004       -0.00000
H         -1.54682       -2.00099       -0.00000
C          1.13293       -1.64585        0.00000
C          1.89633        1.05992        0.00001
H         -0.20403        2.78223        0.00000
H         -2.58375        2.17926       -0.00000
C          2.93332        0.06886        0.00001
C          2.45524       -1.31879        0.00000
H          2.20598        2.10140       -0.00000
H          3.22138       -2.08889        0.00000
C         -3.60993       -0.30372       -0.00000
N         -4.74045       -0.57416       -0.00001
O          4.16307        0.33134       -0.00002
