# Supplementary material for: Substituent Effects from the Point of View of Energetics and Molecular Geometry in Acene, Polyene, and Polyyne Derivatives
Source: J Org Chem. 2023 Jun 2;88(13):7940–52. doi: 10.1021/acs.joc.2c02936 (PMC10336965; doi:10.1021/acs.joc.2c02936)
Supplement: Supplementary file 2 — jo2c02936_si_002.zip [file jo2c02936_si_002.zip › xyz files (structures)/polyacene/2_naphtalene/Y_O-/H.xyz]

18
	Energy: -289067.4202410
C         -2.89287        0.41551        0.00001
C         -1.80394        1.26929        0.00000
C         -0.47943        0.78511       -0.00002
C         -0.23473       -0.63813       -0.00001
C         -1.38576       -1.48985        0.00001
C         -2.66557       -0.98269        0.00001
H          0.49379        2.71995        0.00004
H         -1.95837        2.34653        0.00002
C          0.65965        1.64337        0.00001
C          1.07933       -1.13051       -0.00004
H         -1.22849       -2.56532        0.00003
H         -3.51367       -1.66273        0.00003
C          2.23330       -0.28826       -0.00015
C          1.93252        1.14603       -0.00001
H          1.24505       -2.20505        0.00002
H          2.78986        1.81447        0.00005
H         -3.90539        0.80657        0.00002
O          3.42778       -0.70420        0.00011
