# Supplementary material for: Substituent Effects from the Point of View of Energetics and Molecular Geometry in Acene, Polyene, and Polyyne Derivatives
Source: J Org Chem. 2023 Jun 2;88(13):7940–52. doi: 10.1021/acs.joc.2c02936 (PMC10336965; doi:10.1021/acs.joc.2c02936)
Supplement: Supplementary file 2 — jo2c02936_si_002.zip [file jo2c02936_si_002.zip › xyz files (structures)/polyacene/2_naphtalene/Y_O-/NH2.xyz]

20
	Energy: -323811.9352894
C          2.49659       -0.10608       -0.01032
C          1.48616       -1.04726       -0.00471
C          0.11926       -0.68043       -0.01153
C         -0.25178        0.71142       -0.00449
C          0.82109        1.65513       -0.00821
C          2.14175        1.26569       -0.02077
H         -0.68142       -2.69245       -0.01413
H          1.73712       -2.10757        0.00544
C         -0.93832       -1.63367       -0.00878
C         -1.60673        1.08920        0.00440
H          0.57639        2.71400       -0.01007
H          2.92969        2.01485       -0.04732
C         -2.68153        0.15090        0.00802
C         -2.25229       -1.24831       -0.00004
H         -1.86434        2.14560        0.00966
H         -3.04580       -1.99151        0.00164
N          3.88281       -0.47158       -0.06787
H          4.43807        0.05915        0.59513
H          4.01079       -1.45681        0.13223
O         -3.91067        0.45954        0.01764
