# Supplementary material for: Substituent Effects from the Point of View of Energetics and Molecular Geometry in Acene, Polyene, and Polyyne Derivatives
Source: J Org Chem. 2023 Jun 2;88(13):7940–52. doi: 10.1021/acs.joc.2c02936 (PMC10336965; doi:10.1021/acs.joc.2c02936)
Supplement: Supplementary file 2 — jo2c02936_si_002.zip [file jo2c02936_si_002.zip › xyz files (structures)/polyacene/2_naphtalene/Y_O-/NO2.xyz]

20
	Energy: -417440.7056726
C         -1.82693        0.09728       -0.00002
C         -0.86680       -0.91594       -0.00021
C          0.49118       -0.61204       -0.00012
C          0.92996        0.77065        0.00018
C         -0.09724        1.77772        0.00037
C         -1.42611        1.46157        0.00028
H          1.17998       -2.66872       -0.00050
H         -1.19671       -1.94756       -0.00043
C          1.50148       -1.62957       -0.00028
C          2.28511        1.07301        0.00027
H          0.20740        2.81985        0.00059
H         -2.19036        2.22675        0.00042
C          3.31305        0.06629        0.00004
C          2.82510       -1.31890       -0.00020
H          2.60983        2.10963        0.00051
H          3.58466       -2.09501       -0.00032
O         -3.54944       -1.43570       -0.00013
O         -4.05058        0.68743       -0.00023
O          4.54051        0.32145        0.00018
N         -3.21309       -0.23584       -0.00011
