# Supplementary material for: Substituent Effects from the Point of View of Energetics and Molecular Geometry in Acene, Polyene, and Polyyne Derivatives
Source: J Org Chem. 2023 Jun 2;88(13):7940–52. doi: 10.1021/acs.joc.2c02936 (PMC10336965; doi:10.1021/acs.joc.2c02936)
Supplement: Supplementary file 2 — jo2c02936_si_002.zip [file jo2c02936_si_002.zip › xyz files (structures)/polyacene/2_naphtalene/Y_O-/OH.xyz]

19
	Energy: -336296.6530348
C         -2.49284       -0.10016       -0.00001
C         -1.49713       -1.05138        0.00002
C         -0.12967       -0.68309        0.00004
C          0.23681        0.71087        0.00003
C         -0.83581        1.65529       -0.00002
C         -2.15855        1.26950       -0.00003
H          0.67381       -2.69385       -0.00011
H         -1.75407       -2.11091        0.00000
C          0.92872       -1.63456       -0.00002
C          1.59140        1.09005        0.00007
H         -0.59031        2.71366       -0.00004
H         -2.95722        2.00409       -0.00006
C          2.66826        0.15405        0.00027
C          2.24166       -1.24632        0.00001
H          1.84771        2.14671       -0.00001
H          3.03666       -1.98790       -0.00009
O          3.89622        0.46450       -0.00020
O         -3.85233       -0.42380       -0.00003
H         -3.92479       -1.38287       -0.00003
