# Supplementary material for: Substituent Effects from the Point of View of Energetics and Molecular Geometry in Acene, Polyene, and Polyyne Derivatives
Source: J Org Chem. 2023 Jun 2;88(13):7940–52. doi: 10.1021/acs.joc.2c02936 (PMC10336965; doi:10.1021/acs.joc.2c02936)
Supplement: Supplementary file 2 — jo2c02936_si_002.zip [file jo2c02936_si_002.zip › xyz files (structures)/polyacene/3_anthracene/Y_NO2/Cl.xyz]

26
	Energy: -755412.8321378
C          3.96463        0.03200       -0.00001
C          2.96802       -0.90057       -0.00003
C          1.60313       -0.48291       -0.00002
C          1.30579        0.92846        0.00002
C          2.39221        1.85636        0.00003
C          3.68890        1.42843        0.00001
C          0.54943       -1.40523       -0.00001
C         -0.02757        1.34448        0.00004
C         -1.08015        0.42136        0.00003
C         -0.78430       -0.99109        0.00002
C         -1.87332       -1.91890        0.00004
H         -1.65223       -2.98043        0.00005
C         -3.16966       -1.49337        0.00004
C         -3.43479       -0.09651        0.00005
C         -2.43993        0.84016        0.00005
H          0.77480       -2.46673       -0.00002
H          3.20254       -1.95791       -0.00006
H          2.17255        2.91840        0.00004
H          4.51182        2.13146        0.00002
H         -0.25379        2.40585        0.00005
H         -3.99983       -2.18538        0.00003
H         -2.69099        1.89285        0.00005
O         -5.71017       -0.50485       -0.00008
O         -5.05481        1.56418       -0.00012
Cl         5.64430       -0.47716       -0.00003
N         -4.83892        0.35757        0.00005
