# Supplementary material for: Substituent Effects from the Point of View of Energetics and Molecular Geometry in Acene, Polyene, and Polyyne Derivatives
Source: J Org Chem. 2023 Jun 2;88(13):7940–52. doi: 10.1021/acs.joc.2c02936 (PMC10336965; doi:10.1021/acs.joc.2c02936)
Supplement: Supplementary file 2 — jo2c02936_si_002.zip [file jo2c02936_si_002.zip › xyz files (structures)/polyacene/3_anthracene/Y_NO2/CN.xyz]

27
	Energy: -524888.2378679
C          4.12581        0.02419        0.00001
C          3.10835       -0.90171        0.00001
C          1.74695       -0.48560       -0.00000
C          1.45208        0.92643        0.00001
C          2.53881        1.85520        0.00001
C          3.83335        1.42765        0.00001
C          0.69461       -1.40979        0.00001
C          0.11848        1.34136        0.00001
C         -0.93306        0.41691        0.00001
C         -0.63907       -0.99599        0.00001
C         -1.72702       -1.92466        0.00003
H         -1.50564       -2.98602        0.00003
C         -3.02323       -1.49867        0.00003
C         -3.28671       -0.10188       -0.00002
C         -2.29367        0.83570       -0.00003
H          0.92153       -2.47091        0.00001
H          3.33831       -1.96068       -0.00001
H          2.31674        2.91654        0.00002
H          4.65346        2.13443        0.00001
H         -0.10886        2.40232       -0.00001
H         -3.85391       -2.19002        0.00005
H         -2.54554        1.88813       -0.00008
O         -5.56292       -0.51033       -0.00005
O         -4.90767        1.55871        0.00004
C          5.49001       -0.40660       -0.00001
N          6.59549       -0.74355       -0.00004
N         -4.69340        0.35268       -0.00003
