# Supplementary material for: Substituent Effects from the Point of View of Energetics and Molecular Geometry in Acene, Polyene, and Polyyne Derivatives
Source: J Org Chem. 2023 Jun 2;88(13):7940–52. doi: 10.1021/acs.joc.2c02936 (PMC10336965; doi:10.1021/acs.joc.2c02936)
Supplement: Supplementary file 2 — jo2c02936_si_002.zip [file jo2c02936_si_002.zip › xyz files (structures)/polyacene/3_anthracene/Y_NO2/H.xyz]

26
	Energy: -466995.6566387
C         -4.75563        0.28944       -0.00005
C         -3.69905        1.15785       -0.00004
C         -2.35479        0.67566       -0.00003
C         -2.13317       -0.75032        0.00002
C         -3.26578       -1.62165        0.00002
C         -4.53677       -1.11825       -0.00001
C         -1.25295        1.54003       -0.00002
C         -0.82187       -1.23498        0.00006
C          0.27756       -0.36886        0.00004
C          0.05731        1.05760        0.00001
C          1.19419        1.92637        0.00003
H          1.02932        2.99818        0.00003
C          2.46635        1.43343        0.00004
C          2.65698        0.02416        0.00006
C          1.61386       -0.85850        0.00007
H         -1.42254        2.61217       -0.00004
H         -3.86666        2.22962       -0.00009
H         -3.09684       -2.69322        0.00005
H         -5.38847       -1.78881        0.00001
H         -0.65128       -2.30685        0.00007
H          3.33202        2.08040        0.00002
H          1.80893       -1.92301        0.00008
O          4.95079        0.31167       -0.00006
O          4.18757       -1.71986       -0.00016
H         -5.77108        0.66889       -0.00007
N          4.03460       -0.50338        0.00007
