# Supplementary material for: Substituent Effects from the Point of View of Energetics and Molecular Geometry in Acene, Polyene, and Polyyne Derivatives
Source: J Org Chem. 2023 Jun 2;88(13):7940–52. doi: 10.1021/acs.joc.2c02936 (PMC10336965; doi:10.1021/acs.joc.2c02936)
Supplement: Supplementary file 2 — jo2c02936_si_002.zip [file jo2c02936_si_002.zip › xyz files (structures)/polyacene/3_anthracene/Y_NO2/NH2.xyz]

28
	Energy: -501743.8796123
C         -4.37467        0.11228       -0.00163
C         -3.32724        1.00846        0.00002
C         -1.97647        0.56736       -0.00289
C         -1.70172       -0.85057       -0.00153
C         -2.81134       -1.75206       -0.00155
C         -4.09408       -1.29451       -0.00515
C         -0.89560        1.46208       -0.00267
C         -0.38152       -1.29773       -0.00027
C          0.69569       -0.40055       -0.00040
C          0.42763        1.01824       -0.00149
C          1.53950        1.91966       -0.00157
H          1.34352        2.98626       -0.00270
C          2.82620        1.46510       -0.00046
C          3.06248        0.06290        0.00080
C          2.04244       -0.84982        0.00073
H         -1.09362        2.52930       -0.00396
H         -3.52698        2.07550       -0.00007
H         -2.61573       -2.81906       -0.00185
H         -4.92380       -1.99391       -0.01606
H         -0.18115       -2.36464        0.00052
H          3.67086        2.13928       -0.00058
H          2.26873       -1.90813        0.00151
O          5.34498        0.41900        0.00201
O          4.64193       -1.63454        0.00366
N         -5.69912        0.52203       -0.05701
H         -6.39342       -0.12665        0.28066
H         -5.89221        1.48091        0.18891
N          4.45064       -0.42197        0.00224
