# Supplementary material for: Substituent Effects from the Point of View of Energetics and Molecular Geometry in Acene, Polyene, and Polyyne Derivatives
Source: J Org Chem. 2023 Jun 2;88(13):7940–52. doi: 10.1021/acs.joc.2c02936 (PMC10336965; doi:10.1021/acs.joc.2c02936)
Supplement: Supplementary file 2 — jo2c02936_si_002.zip [file jo2c02936_si_002.zip › xyz files (structures)/polyacene/3_anthracene/Y_NO2/NO2.xyz]

28
	Energy: -595348.1109334
C         -3.69120       -0.10698        0.00003
C         -2.70861        0.84140       -0.00005
C         -1.34355        0.43692       -0.00005
C         -1.03584       -0.97303        0.00000
C         -2.11345       -1.91330        0.00006
C         -3.41411       -1.50087        0.00006
C         -0.30215        1.37318       -0.00007
C          0.30209       -1.37316       -0.00000
C          1.34348       -0.43690       -0.00002
C          1.03577        0.97305       -0.00002
C          2.11339        1.91332        0.00001
H          1.88081        2.97215        0.00003
C          3.41405        1.50088        0.00003
C          3.69115        0.10699        0.00006
C          2.70855       -0.84138       -0.00001
H         -0.54163        2.43131       -0.00009
H         -2.97215        1.89087       -0.00011
H         -1.88086       -2.97214        0.00009
H         -4.23761       -2.20060        0.00009
H          0.54157       -2.43128        0.00000
H          4.23755        2.20061        0.00002
H          2.97208       -1.89085       -0.00004
O          5.96359        0.53894        0.00021
O          5.33009       -1.53672       -0.00023
O         -5.32991        1.53670       -0.00008
O         -5.96344       -0.53900        0.00007
N          5.10365       -0.33324       -0.00001
N         -5.10361        0.33323        0.00001
