# Supplementary material for: Substituent Effects from the Point of View of Energetics and Molecular Geometry in Acene, Polyene, and Polyyne Derivatives
Source: J Org Chem. 2023 Jun 2;88(13):7940–52. doi: 10.1021/acs.joc.2c02936 (PMC10336965; doi:10.1021/acs.joc.2c02936)
Supplement: Supplementary file 2 — jo2c02936_si_002.zip [file jo2c02936_si_002.zip › xyz files (structures)/polyacene/3_anthracene/Y_NO2/OH.xyz]

27
	Energy: -514225.0329646
C          4.36480        0.10516       -0.00000
C          3.33642        1.01143        0.00000
C          1.98152        0.56888        0.00000
C          1.71256       -0.84942       -0.00000
C          2.82107       -1.75330       -0.00001
C          4.10536       -1.29762       -0.00001
C          0.90353        1.46359        0.00001
C          0.39104       -1.29655       -0.00000
C         -0.68551       -0.39982        0.00000
C         -0.42030        1.01870        0.00001
C         -1.53151        1.91999        0.00001
H         -1.33597        2.98662        0.00002
C         -2.81796        1.46447        0.00001
C         -3.05200        0.06225        0.00000
C         -2.03332       -0.85035        0.00000
H          1.10115        2.53084        0.00001
H          3.54170        2.07797        0.00001
H          2.62323       -2.81964       -0.00001
H          4.95041       -1.97507       -0.00001
H          0.19118       -2.36336       -0.00001
H         -3.66343        2.13762        0.00001
H         -2.25917       -1.90872        0.00000
O         -5.33562        0.41720       -0.00005
O         -4.63190       -1.63585        0.00003
N         -4.44260       -0.42393        0.00000
O          5.68293        0.45405       -0.00000
H          5.77160        1.41358       -0.00000
