# Supplementary material for: Substituent Effects from the Point of View of Energetics and Molecular Geometry in Acene, Polyene, and Polyyne Derivatives
Source: J Org Chem. 2023 Jun 2;88(13):7940–52. doi: 10.1021/acs.joc.2c02936 (PMC10336965; doi:10.1021/acs.joc.2c02936)
Supplement: Supplementary file 2 — jo2c02936_si_002.zip [file jo2c02936_si_002.zip › xyz files (structures)/polyacene/3_anthracene/Y_O-/Cl.xyz]

24
	Energy: -673922.1837957
C          3.28087       -0.03386        0.00001
C          2.23573       -0.91846       -0.00004
C          0.89681       -0.44333       -0.00006
C          0.64724        0.98249       -0.00005
C          1.78562        1.85102        0.00000
C          3.06892        1.36803        0.00003
C         -0.21227       -1.30930       -0.00006
C         -0.66515        1.45392       -0.00004
C         -1.78947        0.59246       -0.00003
C         -1.51910       -0.84020       -0.00007
C         -2.64862       -1.72672        0.00004
H         -2.45856       -2.79839        0.00012
C         -3.92124       -1.25202        0.00003
C         -4.24568        0.18616       -0.00043
C         -3.11530        1.05325       -0.00008
H         -0.03970       -2.38345       -0.00006
H          2.41971       -1.98723       -0.00005
H          1.61840        2.92409        0.00000
H          3.91943        2.03905        0.00005
H         -0.83524        2.52745       -0.00003
H         -4.77084       -1.92955        0.00021
H         -3.30649        2.12274        0.00014
O         -5.44808        0.56305        0.00036
Cl         4.95575       -0.63527        0.00006
