# Supplementary material for: Substituent Effects from the Point of View of Energetics and Molecular Geometry in Acene, Polyene, and Polyyne Derivatives
Source: J Org Chem. 2023 Jun 2;88(13):7940–52. doi: 10.1021/acs.joc.2c02936 (PMC10336965; doi:10.1021/acs.joc.2c02936)
Supplement: Supplementary file 2 — jo2c02936_si_002.zip [file jo2c02936_si_002.zip › xyz files (structures)/polyacene/3_anthracene/Y_O-/CN.xyz]

25
	Energy: -443404.3214355
C         -3.44805       -0.05856       -0.00001
C         -2.36209       -0.92722        0.00003
C         -1.03826       -0.45126        0.00003
C         -0.79098        0.97841        0.00002
C         -1.93647        1.84430       -0.00001
C         -3.21126        1.35616       -0.00002
C          0.07718       -1.31809        0.00003
C          0.51493        1.44980        0.00004
C          1.64384        0.58713        0.00003
C          1.37836       -0.84830        0.00001
C          2.51046       -1.73527        0.00001
H          2.31994       -2.80653        0.00001
C          3.78080       -1.26050       -0.00002
C          4.09735        0.18021       -0.00007
C          2.96289        1.04892        0.00001
H         -0.09606       -2.39193        0.00004
H         -2.53546       -1.99880        0.00005
H         -1.77040        2.91739       -0.00001
H         -4.06095        2.02948       -0.00005
H          0.68611        2.52294        0.00004
H          4.63283       -1.93425       -0.00002
H          3.15608        2.11771        0.00006
O          5.29327        0.56457       -0.00003
C         -4.77811       -0.55857       -0.00003
N         -5.86884       -0.95649       -0.00003
