# Supplementary material for: Substituent Effects from the Point of View of Energetics and Molecular Geometry in Acene, Polyene, and Polyyne Derivatives
Source: J Org Chem. 2023 Jun 2;88(13):7940–52. doi: 10.1021/acs.joc.2c02936 (PMC10336965; doi:10.1021/acs.joc.2c02936)
Supplement: Supplementary file 2 — jo2c02936_si_002.zip [file jo2c02936_si_002.zip › xyz files (structures)/polyacene/3_anthracene/Y_O-/H.xyz]

24
	Energy: -385501.1090670
C         -4.06419        0.53358        0.00005
C         -2.91969        1.29682        0.00001
C         -1.62881        0.70414       -0.00002
C         -1.51631       -0.73903       -0.00003
C         -2.73253       -1.49690        0.00001
C         -3.96027       -0.88603        0.00006
C         -0.44107        1.45912       -0.00003
C         -0.25312       -1.33220       -0.00003
C          0.94784       -0.58195       -0.00003
C          0.81617        0.86938       -0.00005
C          2.02549        1.64372        0.00004
H          1.93855        2.72886        0.00013
C          3.24745        1.05001        0.00002
C          3.43310       -0.41227       -0.00042
C          2.22559       -1.16677       -0.00009
H         -0.51126        2.54528       -0.00000
H         -2.98792        2.38200        0.00002
H         -2.66269       -2.58127        0.00001
H         -4.86445       -1.48794        0.00007
H         -0.18509       -2.41730       -0.00003
H          4.15775        1.64376        0.00018
H          2.31399       -2.24978        0.00012
O          4.59560       -0.90228        0.00031
H         -5.04150        1.00502        0.00009
