# Supplementary material for: Substituent Effects from the Point of View of Energetics and Molecular Geometry in Acene, Polyene, and Polyyne Derivatives
Source: J Org Chem. 2023 Jun 2;88(13):7940–52. doi: 10.1021/acs.joc.2c02936 (PMC10336965; doi:10.1021/acs.joc.2c02936)
Supplement: Supplementary file 2 — jo2c02936_si_002.zip [file jo2c02936_si_002.zip › xyz files (structures)/polyacene/3_anthracene/Y_O-/NH2.xyz]

26
	Energy: -420246.4171964
C          3.68877       -0.23653       -0.00484
C          2.58932       -1.06141       -0.00328
C          1.26157       -0.54482       -0.01200
C          1.06064        0.88594       -0.00720
C          2.23009        1.70953       -0.00710
C          3.49211        1.17617       -0.01370
C          0.12161       -1.36573       -0.01170
C         -0.23563        1.40788       -0.00221
C         -1.38983        0.59085       -0.00094
C         -1.17100       -0.84845       -0.00599
C         -2.33230       -1.69040       -0.00431
H         -2.18365       -2.76893       -0.00836
C         -3.58807       -1.16790        0.00248
C         -3.86230        0.27934        0.00825
C         -2.70187        1.10163        0.00572
H          0.25174       -2.44633       -0.01509
H          2.72305       -2.14159        0.00478
H          2.10224        2.78840       -0.00887
H          4.36126        1.82845       -0.03483
H         -0.36368        2.48760        0.00129
H         -4.46108       -1.81544        0.00391
H         -2.85125        2.17801        0.00939
N          5.02095       -0.73995       -0.06308
H          5.65747       -0.21907        0.52888
H          5.07029       -1.72107        0.18223
O         -5.05397        0.69913        0.01489
