# Supplementary material for: Substituent Effects from the Point of View of Energetics and Molecular Geometry in Acene, Polyene, and Polyyne Derivatives
Source: J Org Chem. 2023 Jun 2;88(13):7940–52. doi: 10.1021/acs.joc.2c02936 (PMC10336965; doi:10.1021/acs.joc.2c02936)
Supplement: Supplementary file 2 — jo2c02936_si_002.zip [file jo2c02936_si_002.zip › xyz files (structures)/polyacene/3_anthracene/Y_O-/NO2.xyz]

26
	Energy: -513870.6661950
C         -3.03001        0.05057        0.00008
C         -1.97143       -0.84638        0.00007
C         -0.64719       -0.38831        0.00006
C         -0.37749        1.03867        0.00006
C         -1.51105        1.92378        0.00008
C         -2.79229        1.45729        0.00011
C          0.45634       -1.27618        0.00004
C          0.93286        1.48689        0.00004
C          2.04849        0.60272        0.00001
C          1.76227       -0.82888        0.00001
C          2.88088       -1.73539       -0.00001
H          2.67143       -2.80276        0.00001
C          4.15814       -1.28330       -0.00004
C          4.49366        0.15298       -0.00009
C          3.37073        1.04305       -0.00002
H          0.26227       -2.34600        0.00006
H         -2.18255       -1.90832        0.00008
H         -1.32745        2.99376        0.00007
H         -3.64144        2.12638        0.00013
H          1.12457        2.55635        0.00004
H          4.99982       -1.96934       -0.00004
H          3.58383        2.10780        0.00000
O          5.69059        0.52460       -0.00007
O         -5.30657        0.38509       -0.00039
O         -4.57193       -1.66762        0.00003
N         -4.37582       -0.43992        0.00010
