# Supplementary material for: Substituent Effects from the Point of View of Energetics and Molecular Geometry in Acene, Polyene, and Polyyne Derivatives
Source: J Org Chem. 2023 Jun 2;88(13):7940–52. doi: 10.1021/acs.joc.2c02936 (PMC10336965; doi:10.1021/acs.joc.2c02936)
Supplement: Supplementary file 2 — jo2c02936_si_002.zip [file jo2c02936_si_002.zip › xyz files (structures)/polyacene/3_anthracene/Y_O-/OH.xyz]

25
	Energy: -432732.2018415
C          3.68238       -0.23110       -0.00002
C          2.59677       -1.06745       -0.00007
C          1.26849       -0.54926       -0.00002
C          1.07279        0.88277       -0.00001
C          2.24258        1.70738       -0.00002
C          3.50640        1.17738        0.00001
C          0.12820       -1.36878       -0.00001
C         -0.22280        1.40608       -0.00000
C         -1.37866        0.59098        0.00001
C         -1.16315       -0.84898        0.00000
C         -2.32585       -1.68893       -0.00001
H         -2.17929       -2.76771       -0.00004
C         -3.58035       -1.16386        0.00001
C         -3.85134        0.28416        0.00009
C         -2.68911        1.10442        0.00003
H          0.25648       -2.44958       -0.00003
H          2.73659       -2.14736       -0.00013
H          2.11302        2.78579        0.00001
H          4.38634        1.81109        0.00005
H         -0.34934        2.48583        0.00000
H         -4.45481       -1.80930       -0.00002
H         -2.83649        2.18098        0.00001
O         -5.04166        0.70614       -0.00004
O          4.99553       -0.68731       -0.00004
H          4.97852       -1.64930        0.00088
