# Supplementary material for: Substituent Effects from the Point of View of Energetics and Molecular Geometry in Acene, Polyene, and Polyyne Derivatives
Source: J Org Chem. 2023 Jun 2;88(13):7940–52. doi: 10.1021/acs.joc.2c02936 (PMC10336965; doi:10.1021/acs.joc.2c02936)
Supplement: Supplementary file 2 — jo2c02936_si_002.zip [file jo2c02936_si_002.zip › xyz files (structures)/polyacene/4_tetracene/Y_NO2/Cl.xyz]

32
	Energy: -851842.8413612
C         -0.15675        0.68384        0.00001
C         -0.36675       -0.75102       -0.00000
C         -1.68458       -1.24539       -0.00001
C          0.75575       -1.60517       -0.00001
C          1.16020        1.17971        0.00001
C         -1.27762        1.53781        0.00001
C         -2.78528       -0.39389       -0.00001
C          2.05232       -1.10887        0.00000
C          2.25986        0.32615        0.00001
C         -2.57459        1.03959        0.00000
C         -4.12690       -0.89384       -0.00001
C          3.20360       -1.96494        0.00001
C          3.59484        0.82834        0.00001
C         -3.72208        1.89734        0.00000
C         -5.17606       -0.02597       -0.00000
C          4.46729       -1.45811        0.00001
C          4.64466       -0.04243        0.00001
C         -4.98663        1.38937       -0.00000
H         -1.84284       -2.31901       -0.00001
H          0.59750       -2.67888       -0.00001
H          1.32032        2.25308        0.00001
H         -1.12010        2.61171        0.00001
H         -4.29540       -1.96366       -0.00001
H          3.05091       -3.03849        0.00001
H          3.77937        1.89469        0.00000
H         -3.56982        2.97116       -0.00001
H          5.34036       -2.09485        0.00001
H         -5.85244        2.03879       -0.00000
O          6.93975       -0.30936        0.00001
O          6.15877        1.71597       -0.00002
Cl        -6.82342       -0.63341        0.00000
N          6.01633        0.49792       -0.00000
