# Supplementary material for: Substituent Effects from the Point of View of Energetics and Molecular Geometry in Acene, Polyene, and Polyyne Derivatives
Source: J Org Chem. 2023 Jun 2;88(13):7940–52. doi: 10.1021/acs.joc.2c02936 (PMC10336965; doi:10.1021/acs.joc.2c02936)
Supplement: Supplementary file 2 — jo2c02936_si_002.zip [file jo2c02936_si_002.zip › xyz files (structures)/polyacene/4_tetracene/Y_NO2/CN.xyz]

33
	Energy: -621318.5802687
C         -0.31069        0.67863        0.00000
C         -0.51766       -0.75676       -0.00000
C         -1.83462       -1.25235       -0.00000
C          0.60440       -1.61104       -0.00000
C          1.00611        1.17518        0.00000
C         -1.43202        1.53267        0.00001
C         -2.93514       -0.39989       -0.00000
C          1.90052       -1.11339        0.00000
C          2.10575        0.32183        0.00000
C         -2.72849        1.03430        0.00000
C         -4.27197       -0.90019       -0.00000
C          3.05188       -1.96905        0.00000
C          3.44092        0.82538       -0.00000
C         -3.87789        1.89091        0.00000
C         -5.34368       -0.04207        0.00000
C          4.31493       -1.46075        0.00000
C          4.49019       -0.04511        0.00000
C         -5.13964        1.38179        0.00000
H         -1.99333       -2.32590       -0.00000
H          0.44646       -2.68470       -0.00000
H          1.16582        2.24847        0.00000
H         -1.27453        2.60643        0.00001
H         -4.43401       -1.97167        0.00000
H          2.90001       -3.04262        0.00001
H          3.62495        1.89178       -0.00001
H         -3.72473        2.96444       -0.00001
H          5.18885       -2.09634        0.00001
H         -6.00375        2.03402       -0.00000
O          6.78604       -0.31048        0.00001
O          6.00365        1.71432       -0.00001
C         -6.67803       -0.55701        0.00000
N         -7.76091       -0.96143       -0.00000
N          5.86341        0.49670       -0.00001
