# Supplementary material for: Substituent Effects from the Point of View of Energetics and Molecular Geometry in Acene, Polyene, and Polyyne Derivatives
Source: J Org Chem. 2023 Jun 2;88(13):7940–52. doi: 10.1021/acs.joc.2c02936 (PMC10336965; doi:10.1021/acs.joc.2c02936)
Supplement: Supplementary file 2 — jo2c02936_si_002.zip [file jo2c02936_si_002.zip › xyz files (structures)/polyacene/4_tetracene/Y_NO2/H.xyz]

32
	Energy: -563425.5828395
C          0.95513       -0.57125        0.00002
C          1.10277        0.87153       -0.00001
C          2.39866        1.42011       -0.00002
C         -0.05528        1.67729       -0.00001
C         -0.34045       -1.12194        0.00003
C          2.11095       -1.37649        0.00002
C          3.53548        0.61733       -0.00002
C         -1.32955        1.12693        0.00001
C         -1.47523       -0.31587        0.00002
C          3.38735       -0.82463        0.00000
C          4.85821        1.16746       -0.00002
C         -2.51651        1.93299        0.00002
C         -2.78784       -0.87409        0.00002
C          4.56955       -1.63443       -0.00000
C          5.95554        0.35637       -0.00000
C         -3.75756        1.37319        0.00002
C         -3.87416       -0.04901        0.00001
C          5.80945       -1.06532       -0.00000
H          2.51175        2.49973       -0.00004
H          0.05767        2.75681       -0.00002
H         -0.45535       -2.20114        0.00004
H          1.99838       -2.45618        0.00004
H          4.97016        2.24651       -0.00002
H         -2.40958        3.01211        0.00003
H         -2.92684       -1.94735        0.00001
H          4.45776       -2.71351       -0.00001
H         -4.65691        1.97215        0.00002
H          6.69564       -1.68963       -0.00000
O         -6.17834        0.12027        0.00001
O         -5.31238       -1.87014       -0.00006
H          6.95052        0.78681        0.00002
N         -5.22092       -0.64692       -0.00001
