# Supplementary material for: Substituent Effects from the Point of View of Energetics and Molecular Geometry in Acene, Polyene, and Polyyne Derivatives
Source: J Org Chem. 2023 Jun 2;88(13):7940–52. doi: 10.1021/acs.joc.2c02936 (PMC10336965; doi:10.1021/acs.joc.2c02936)
Supplement: Supplementary file 2 — jo2c02936_si_002.zip [file jo2c02936_si_002.zip › xyz files (structures)/polyacene/4_tetracene/Y_NO2/NH2.xyz]

34
	Energy: -598173.5962576
C         -0.54253       -0.63186        0.00045
C         -0.72861        0.80687       -0.00063
C         -2.03624        1.32533       -0.00206
C          0.41284        1.63720       -0.00099
C          0.76197       -1.15365        0.00099
C         -1.68253       -1.46267        0.00072
C         -3.15935        0.49894       -0.00238
C          1.69953        1.11596       -0.00042
C          1.88083       -0.32271        0.00058
C         -2.96669       -0.93866       -0.00066
C         -4.48834        1.01524        0.00085
C          2.86841        1.94835       -0.00087
C          3.20360       -0.85071        0.00104
C         -4.13131       -1.77462       -0.00098
C         -5.58157        0.18172       -0.00157
C          4.12232        1.41713       -0.00033
C          4.27302       -0.00160        0.00062
C         -5.38230       -1.24333       -0.00544
H         -2.17092        2.40244       -0.00343
H          0.27673        2.71410       -0.00193
H          0.90051       -2.23027        0.00156
H         -1.54707       -2.53993        0.00156
H         -4.62685        2.09199        0.00151
H          2.73714        3.02485       -0.00169
H          3.36666       -1.92061        0.00166
H         -3.99779       -2.85120       -0.00151
H          5.00730        2.03717       -0.00069
H         -6.25226       -1.89208       -0.01812
O          6.57184        0.21977        0.00093
O          5.75052       -1.78976        0.00196
N         -6.88417        0.65963       -0.05968
H         -7.60797        0.05201        0.29266
H         -7.02474        1.62903        0.18135
N          5.63019       -0.56808        0.00119
