# Supplementary material for: Substituent Effects from the Point of View of Energetics and Molecular Geometry in Acene, Polyene, and Polyyne Derivatives
Source: J Org Chem. 2023 Jun 2;88(13):7940–52. doi: 10.1021/acs.joc.2c02936 (PMC10336965; doi:10.1021/acs.joc.2c02936)
Supplement: Supplementary file 2 — jo2c02936_si_002.zip [file jo2c02936_si_002.zip › xyz files (structures)/polyacene/4_tetracene/Y_NO2/NO2.xyz]

34
	Energy: -691778.7737047
C          0.11095       -0.71655       -0.00000
C         -0.11095        0.71655        0.00001
C         -1.43307        1.19821        0.00001
C          1.00095        1.58370        0.00001
C          1.43307       -1.19821       -0.00001
C         -1.00095       -1.58370       -0.00000
C         -2.52321        0.33238        0.00001
C          2.30270        1.10042        0.00000
C          2.52321       -0.33238       -0.00000
C         -2.30270       -1.10042        0.00000
C         -3.86405        0.82113        0.00001
C          3.44404        1.96916       -0.00000
C          3.86405       -0.82113       -0.00000
C         -3.44404       -1.96916        0.00001
C         -4.90287       -0.06147        0.00001
C          4.71281        1.47487       -0.00000
C          4.90287        0.06147       -0.00000
C         -4.71281       -1.47487        0.00001
H         -1.60501        2.26954        0.00002
H          0.83071        2.65542        0.00001
H          1.60501       -2.26954       -0.00001
H         -0.83071       -2.65542       -0.00001
H         -4.06047        1.88531        0.00002
H          3.28005        3.04092       -0.00000
H          4.06047       -1.88531       -0.00001
H         -3.28005       -3.04092        0.00001
H          5.57989        2.11978       -0.00000
H         -5.57989       -2.11978        0.00001
O          7.19617        0.35188       -0.00001
O          6.43616       -1.68124       -0.00000
O         -6.43616        1.68124       -0.00002
O         -7.19617       -0.35188       -0.00002
N          6.28288       -0.46548        0.00000
N         -6.28288        0.46548        0.00001
