# Supplementary material for: Substituent Effects from the Point of View of Energetics and Molecular Geometry in Acene, Polyene, and Polyyne Derivatives
Source: J Org Chem. 2023 Jun 2;88(13):7940–52. doi: 10.1021/acs.joc.2c02936 (PMC10336965; doi:10.1021/acs.joc.2c02936)
Supplement: Supplementary file 2 — jo2c02936_si_002.zip [file jo2c02936_si_002.zip › xyz files (structures)/polyacene/4_tetracene/Y_NO2/OH.xyz]

33
	Energy: -610653.8551176
C         -0.73414        0.80748        0.00000
C         -0.55105       -0.63094        0.00000
C          0.75423       -1.15364        0.00001
C         -1.69072       -1.46107        0.00000
C         -2.04219        1.32728       -0.00000
C          0.40646        1.63776        0.00000
C          1.87244       -0.32307        0.00001
C         -2.97611       -0.93713        0.00000
C         -3.16254        0.50082       -0.00000
C          1.69299        1.11566        0.00000
C          3.19603       -0.85184        0.00001
C         -4.14018       -1.77481       -0.00000
C         -4.49520        1.01935       -0.00000
C          2.86173        1.94792        0.00001
C          4.26443       -0.00273        0.00001
C         -5.39278       -1.24493       -0.00000
C         -5.57066        0.17498       -0.00000
C          4.11529        1.41606        0.00001
H          0.89224       -2.23020        0.00001
H         -1.55574       -2.53821        0.00000
H         -2.17647        2.40440       -0.00000
H          0.27056        2.71464        0.00000
H          3.35892       -1.92173        0.00001
H         -4.00486       -2.85090        0.00000
H         -4.63917        2.09593       -0.00000
H          2.73070        3.02440        0.00000
H         -6.27683       -1.87066       -0.00000
H          5.00075        2.03541        0.00001
O          5.74204       -1.79128       -0.00002
O          6.56395        0.21784       -0.00002
N          5.62328       -0.57017        0.00001
O         -6.86921        0.59441       -0.00001
H         -6.90539        1.55735       -0.00001
