# Supplementary material for: Substituent Effects from the Point of View of Energetics and Molecular Geometry in Acene, Polyene, and Polyyne Derivatives
Source: J Org Chem. 2023 Jun 2;88(13):7940–52. doi: 10.1021/acs.joc.2c02936 (PMC10336965; doi:10.1021/acs.joc.2c02936)
Supplement: Supplementary file 2 — jo2c02936_si_002.zip [file jo2c02936_si_002.zip › xyz files (structures)/polyacene/4_tetracene/Y_O-/Cl.xyz]

30
	Energy: -770354.4404003
C         -0.51771        0.80839        0.00005
C         -0.34575       -0.63888        0.00002
C          0.94148       -1.18539       -0.00001
C         -1.51217       -1.44510        0.00002
C         -1.81051        1.34373        0.00007
C          0.65360        1.60555        0.00004
C          2.09015       -0.38625       -0.00001
C         -2.78257       -0.90712        0.00005
C         -2.97499        0.54433        0.00004
C          1.93107        1.05552        0.00001
C          3.40422       -0.93979       -0.00002
C         -3.95923       -1.73904        0.00004
C         -4.27622        1.06758        0.00004
C          3.11995        1.85596       -0.00001
C          4.49572       -0.11923       -0.00003
C         -5.20179       -1.20072        0.00002
C         -5.44741        0.25729        0.00004
C          4.36872        1.29729       -0.00002
H          1.05133       -2.26706       -0.00003
H         -1.39590       -2.52656        0.00001
H         -1.92526        2.42427        0.00008
H          0.54615        2.68694        0.00006
H          3.52506       -2.01713       -0.00003
H         -3.82108       -2.81823        0.00005
H         -4.41602        2.14469       -0.00001
H          3.01613        2.93674       -0.00001
H         -6.08705       -1.83053       -0.00001
H          5.25906        1.91381       -0.00005
O         -6.62830        0.69003       -0.00021
Cl         6.13027       -0.81247       -0.00002
