# Supplementary material for: Substituent Effects from the Point of View of Energetics and Molecular Geometry in Acene, Polyene, and Polyyne Derivatives
Source: J Org Chem. 2023 Jun 2;88(13):7940–52. doi: 10.1021/acs.joc.2c02936 (PMC10336965; doi:10.1021/acs.joc.2c02936)
Supplement: Supplementary file 2 — jo2c02936_si_002.zip [file jo2c02936_si_002.zip › xyz files (structures)/polyacene/4_tetracene/Y_O-/CN.xyz]

31
	Energy: -539835.6625766
C         -0.36477        0.80281        0.00001
C         -0.19779       -0.64666        0.00001
C          1.08187       -1.19635        0.00001
C         -1.36848       -1.45248        0.00001
C         -1.65164        1.33922        0.00001
C          0.81280        1.59814        0.00000
C          2.23891       -0.39882        0.00000
C         -2.63483       -0.91248        0.00001
C         -2.82085        0.54025        0.00001
C          2.08412        1.04624        0.00000
C          3.53676       -0.95530       -0.00000
C         -3.81452       -1.74293        0.00001
C         -4.11594        1.06654        0.00001
C          3.28124        1.84099        0.00001
C          4.66822       -0.15445       -0.00000
C         -5.05506       -1.20333        0.00001
C         -5.29145        0.25640        0.00000
C          4.52140        1.27529        0.00000
H          1.19013       -2.27809        0.00000
H         -1.25291       -2.53381        0.00001
H         -1.76654        2.41954        0.00001
H          0.70700        2.67954        0.00000
H          3.64503       -2.03504       -0.00001
H         -3.67727       -2.82203        0.00001
H         -4.25668        2.14318        0.00000
H          3.18115        2.92200        0.00002
H         -5.94325       -1.82821        0.00001
H          5.41206        1.89281        0.00000
O         -6.46592        0.69811       -0.00004
C          5.96728       -0.73374       -0.00001
N          7.03214       -1.19442       -0.00002
