# Supplementary material for: Substituent Effects from the Point of View of Energetics and Molecular Geometry in Acene, Polyene, and Polyyne Derivatives
Source: J Org Chem. 2023 Jun 2;88(13):7940–52. doi: 10.1021/acs.joc.2c02936 (PMC10336965; doi:10.1021/acs.joc.2c02936)
Supplement: Supplementary file 2 — jo2c02936_si_002.zip [file jo2c02936_si_002.zip › xyz files (structures)/polyacene/4_tetracene/Y_O-/H.xyz]

30
	Energy: -481934.1116417
C         -0.30672       -0.68378        0.00004
C         -0.37852        0.77143        0.00001
C         -1.62677        1.40258       -0.00003
C          0.84029        1.49621        0.00002
C          0.94799       -1.30575        0.00007
C         -1.52917       -1.39946        0.00004
C         -2.82799        0.68469       -0.00002
C          2.07150        0.87307        0.00005
C          2.16360       -0.58788        0.00004
C         -2.76769       -0.76494        0.00000
C         -4.10502        1.31885       -0.00003
C          3.30269        1.62176        0.00004
C          3.42749       -1.19912        0.00005
C         -4.00842       -1.48467       -0.00001
C         -5.26753        0.59147       -0.00004
C          4.50567        0.99928        0.00003
C          4.65097       -0.47181        0.00004
C         -5.21246       -0.83463       -0.00003
H         -1.66348        2.48963       -0.00005
H          0.79775        2.58326        0.00000
H          0.98900       -2.39171        0.00009
H         -1.49451       -2.48587        0.00006
H         -4.13947        2.40503       -0.00006
H          3.23912        2.70804        0.00006
H          3.49269       -2.28340       -0.00000
H         -3.97247       -2.57036       -0.00000
H          5.43195        1.56722        0.00001
H         -6.13689       -1.40390       -0.00004
O          5.80083       -0.98430       -0.00020
H         -6.22983        1.09275       -0.00003
