# Supplementary material for: Substituent Effects from the Point of View of Energetics and Molecular Geometry in Acene, Polyene, and Polyyne Derivatives
Source: J Org Chem. 2023 Jun 2;88(13):7940–52. doi: 10.1021/acs.joc.2c02936 (PMC10336965; doi:10.1021/acs.joc.2c02936)
Supplement: Supplementary file 2 — jo2c02936_si_002.zip [file jo2c02936_si_002.zip › xyz files (structures)/polyacene/4_tetracene/Y_O-/NH2.xyz]

32
	Energy: -516679.7632208
C         -0.12023        0.75458       -0.00531
C          0.01103       -0.69519       -0.00940
C          1.28665       -1.27797       -0.01307
C         -1.17762       -1.46501       -0.00860
C         -1.39953        1.32906       -0.00056
C          1.07216        1.51632       -0.00516
C          2.45729       -0.51536       -0.01153
C         -2.43409       -0.88966       -0.00359
C         -2.58535        0.56550        0.00090
C          2.33431        0.92815       -0.00754
C          3.76215       -1.09775       -0.00100
C         -3.63435       -1.68533       -0.00192
C         -3.87441        1.12736        0.00669
C          3.54463        1.69372       -0.00576
C          4.89766       -0.32826       -0.00023
C         -4.86165       -1.11014        0.00402
C         -5.06663        0.35326        0.00872
C          4.77410        1.09781       -0.00918
H          1.36333       -2.36293       -0.01585
H         -1.09438       -2.54977       -0.01171
H         -1.48136        2.41283        0.00246
H          0.99739        2.60082       -0.00241
H          3.84255       -2.18255        0.00620
H         -3.52853       -2.76848       -0.00541
H         -3.98183        2.20829        0.01010
H          3.47015        2.77730       -0.00791
H         -5.76468       -1.71443        0.00547
H          5.67623        1.70303       -0.02759
N          6.19954       -0.89032       -0.05687
H          6.87632       -0.37849        0.49550
H          6.21763       -1.86817        0.20264
O         -6.23829        0.81855        0.01520
