# Supplementary material for: Substituent Effects from the Point of View of Energetics and Molecular Geometry in Acene, Polyene, and Polyyne Derivatives
Source: J Org Chem. 2023 Jun 2;88(13):7940–52. doi: 10.1021/acs.joc.2c02936 (PMC10336965; doi:10.1021/acs.joc.2c02936)
Supplement: Supplementary file 2 — jo2c02936_si_002.zip [file jo2c02936_si_002.zip › xyz files (structures)/polyacene/4_tetracene/Y_O-/NO2.xyz]

32
	Energy: -610301.3649264
C         -0.78497        0.84402        0.00001
C         -0.59546       -0.60265        0.00000
C          0.68982       -1.13090       -0.00000
C         -1.75407       -1.42927        0.00000
C         -2.07763        1.35865        0.00002
C          0.38056        1.66064        0.00001
C          1.83648       -0.31224       -0.00000
C         -3.02770       -0.91105        0.00001
C         -3.23493        0.53855        0.00001
C          1.65838        1.13127        0.00000
C          3.13582       -0.85136       -0.00001
C         -4.19483       -1.76038        0.00001
C         -4.53453        1.04494        0.00001
C          2.84505        1.94517        0.00000
C          4.24146       -0.02100       -0.00001
C         -5.44362       -1.24187        0.00001
C         -5.69991        0.21408       -0.00001
C          4.09330        1.40013       -0.00000
H          0.81823       -2.21008       -0.00001
H         -1.61931       -2.50817        0.00000
H         -2.21178        2.43662        0.00002
H          0.25495        2.73980        0.00001
H          3.28208       -1.92405       -0.00002
H         -4.03996       -2.83685        0.00002
H         -4.69365        2.11888        0.00001
H          2.72799        3.02428        0.00001
H         -6.32214       -1.87986        0.00002
H          4.98323        2.01361       -0.00000
O         -6.87636        0.64326       -0.00004
O          6.53481        0.17612        0.00000
O          5.67948       -1.82936        0.00000
N          5.55965       -0.59351       -0.00002
