# Supplementary material for: Substituent Effects from the Point of View of Energetics and Molecular Geometry in Acene, Polyene, and Polyyne Derivatives
Source: J Org Chem. 2023 Jun 2;88(13):7940–52. doi: 10.1021/acs.joc.2c02936 (PMC10336965; doi:10.1021/acs.joc.2c02936)
Supplement: Supplementary file 2 — jo2c02936_si_002.zip [file jo2c02936_si_002.zip › xyz files (structures)/polyacene/4_tetracene/Y_O-/OH.xyz]

31
	Energy: -529164.8234138
C         -0.11127        0.75299       -0.00000
C          0.01764       -0.69733       -0.00001
C          1.29186       -1.28201       -0.00001
C         -1.17203       -1.46580       -0.00001
C         -1.38933        1.32914        0.00000
C          1.08222        1.51309        0.00000
C          2.46249       -0.52029       -0.00001
C         -2.42728       -0.88870       -0.00001
C         -2.57649        0.56712       -0.00000
C          2.34422        0.92418        0.00000
C          3.76804       -1.10389       -0.00001
C         -3.62864       -1.68307        0.00001
C         -3.86404        1.13051       -0.00001
C          3.55445        1.69114        0.00001
C          4.88983       -0.32191       -0.00000
C         -4.85496       -1.10637        0.00001
C         -5.05763        0.35771       -0.00005
C          4.78618        1.09849        0.00000
H          1.36700       -2.36705       -0.00001
H         -1.09022       -2.55064       -0.00001
H         -1.46964        2.41295        0.00001
H          1.00892        2.59755        0.00001
H          3.85467       -2.18875       -0.00001
H         -3.52408       -2.76629        0.00003
H         -3.97052        2.21152        0.00001
H          3.47829        2.77433        0.00001
H         -5.75895       -1.70915        0.00003
H          5.69815        1.68447        0.00001
O         -6.22797        0.82465        0.00006
O          6.17696       -0.83392       -0.00001
H          6.12285       -1.79481       -0.00001
