# Supplementary material for: Substituent Effects from the Point of View of Energetics and Molecular Geometry in Acene, Polyene, and Polyyne Derivatives
Source: J Org Chem. 2023 Jun 2;88(13):7940–52. doi: 10.1021/acs.joc.2c02936 (PMC10336965; doi:10.1021/acs.joc.2c02936)
Supplement: Supplementary file 2 — jo2c02936_si_002.zip [file jo2c02936_si_002.zip › xyz files (structures)/polyacene/monosubstituted/1_benzene/Cl.out.xyz]

12
	Energy: -434194.6648916
C          0.17867       -1.21366       -0.00001
C          1.57265       -1.20552        0.00002
C          2.27221        0.00000       -0.00001
C          1.57262        1.20553        0.00001
C          0.17867        1.21366        0.00000
C         -0.50216       -0.00001       -0.00004
H         -0.37278       -2.14520        0.00001
H          2.10915       -2.14751        0.00002
H          2.10915        2.14751        0.00001
H         -0.37283        2.14518        0.00002
Cl        -2.26262        0.00000        0.00001
H          3.35589        0.00003       -0.00001
