# Supplementary material for: Substituent Effects from the Point of View of Energetics and Molecular Geometry in Acene, Polyene, and Polyyne Derivatives
Source: J Org Chem. 2023 Jun 2;88(13):7940–52. doi: 10.1021/acs.joc.2c02936 (PMC10336965; doi:10.1021/acs.joc.2c02936)
Supplement: Supplementary file 2 — jo2c02936_si_002.zip [file jo2c02936_si_002.zip › xyz files (structures)/polyacene/monosubstituted/1_benzene/CN.out.xyz]

13
	Energy: -203671.1217930
C         -0.09027       -1.21520        0.00000
C         -1.48083       -1.20873       -0.00001
C         -2.17654        0.00002        0.00001
C         -1.48076        1.20877       -0.00000
C         -0.09024        1.21519       -0.00001
C          0.61029       -0.00004        0.00002
H          0.45782       -2.14914        0.00001
H         -2.02166       -2.14774       -0.00001
H         -2.02160        2.14777        0.00000
H          0.45795        2.14907       -0.00000
C          2.04218       -0.00003        0.00001
N          3.19786        0.00002       -0.00001
H         -3.26054        0.00007        0.00002
