# Supplementary material for: Substituent Effects from the Point of View of Energetics and Molecular Geometry in Acene, Polyene, and Polyyne Derivatives
Source: J Org Chem. 2023 Jun 2;88(13):7940–52. doi: 10.1021/acs.joc.2c02936 (PMC10336965; doi:10.1021/acs.joc.2c02936)
Supplement: Supplementary file 2 — jo2c02936_si_002.zip [file jo2c02936_si_002.zip › xyz files (structures)/polyacene/monosubstituted/1_benzene/NH2.out.xyz]

14
	Energy: -180524.1054744
C         -0.22054        1.20625       -0.00466
C          1.17070        1.20089        0.00333
C          1.87970        0.00001        0.00748
C          1.17065       -1.20093        0.00331
C         -0.22051       -1.20624       -0.00467
C         -0.93698        0.00005       -0.00751
H         -0.75973        2.14854       -0.01320
H          1.70373        2.14558        0.00696
H          1.70372       -2.14559        0.00702
H         -0.75983       -2.14846       -0.01338
N         -2.33367       -0.00004       -0.07285
H         -2.78658       -0.83735        0.26258
H         -2.78669        0.83743        0.26206
H          2.96296       -0.00002        0.01427
