# Supplementary material for: Substituent Effects from the Point of View of Energetics and Molecular Geometry in Acene, Polyene, and Polyyne Derivatives
Source: J Org Chem. 2023 Jun 2;88(13):7940–52. doi: 10.1021/acs.joc.2c02936 (PMC10336965; doi:10.1021/acs.joc.2c02936)
Supplement: Supplementary file 2 — jo2c02936_si_002.zip [file jo2c02936_si_002.zip › xyz files (structures)/polyacene/monosubstituted/1_benzene/OH.xyz]

13
	Energy: -192996.0157458
C          0.22076       -1.22156       -0.00001
C         -1.16979       -1.18877        0.00002
C         -1.85529        0.02725        0.00004
C         -1.13125        1.21715        0.00003
C          0.26277        1.19772       -0.00000
C          0.93814       -0.02401       -0.00002
H          0.76395       -2.15881       -0.00003
H         -1.72211       -2.12196        0.00003
H         -1.64881        2.16998        0.00005
H          0.82296        2.12841       -0.00001
O          2.30538       -0.11043       -0.00005
H          2.68738        0.77332       -0.00007
H         -2.93849        0.04573        0.00007
