# Supplementary material for: Substituent Effects from the Point of View of Energetics and Molecular Geometry in Acene, Polyene, and Polyyne Derivatives
Source: J Org Chem. 2023 Jun 2;88(13):7940–52. doi: 10.1021/acs.joc.2c02936 (PMC10336965; doi:10.1021/acs.joc.2c02936)
Supplement: Supplementary file 2 — jo2c02936_si_002.zip [file jo2c02936_si_002.zip › xyz files (structures)/polyacene/monosubstituted/2_naphtalene/Cl.out.xyz]

18
	Energy: -530628.5655817
C          1.70336        0.00976       -0.00000
C          0.73284       -0.95833        0.00000
C         -0.63680       -0.58465        0.00000
C         -0.98196        0.80355        0.00000
C          0.06197        1.76534        0.00000
C          1.38151        1.38568       -0.00000
H         -1.41610       -2.60317        0.00001
H          1.00362       -2.00716        0.00000
C         -1.67778       -1.55037        0.00000
C         -2.35271        1.17040       -0.00000
H         -0.19408        2.81952        0.00000
H          2.17584        2.12089       -0.00000
C         -3.33749        0.21170        0.00000
C         -2.99590       -1.16144       -0.00000
H         -2.61228        2.22388        0.00000
H         -3.78168       -1.90832       -0.00000
Cl         3.40141       -0.45292       -0.00000
H         -4.38142        0.50411       -0.00000
