# Supplementary material for: Substituent Effects from the Point of View of Energetics and Molecular Geometry in Acene, Polyene, and Polyyne Derivatives
Source: J Org Chem. 2023 Jun 2;88(13):7940–52. doi: 10.1021/acs.joc.2c02936 (PMC10336965; doi:10.1021/acs.joc.2c02936)
Supplement: Supplementary file 2 — jo2c02936_si_002.zip [file jo2c02936_si_002.zip › xyz files (structures)/polyacene/monosubstituted/2_naphtalene/CN.out.xyz]

19
	Energy: -300110.0193623
C          1.84091        0.00408       -0.00000
C          0.85143       -0.96138       -0.00000
C         -0.51539       -0.59438        0.00000
C         -0.86181        0.79421       -0.00000
C          0.17889        1.76133       -0.00000
C          1.49657        1.38573       -0.00000
H         -1.28699       -2.61617       -0.00000
H          1.12105       -2.01117       -0.00000
C         -1.55289       -1.56455        0.00000
C         -2.23307        1.15695        0.00000
H         -0.08391        2.81357       -0.00000
H          2.28586        2.12695        0.00000
C         -3.21394        0.19392        0.00000
C         -2.87131       -1.17928        0.00000
H         -2.49668        2.20920       -0.00000
H         -3.65626       -1.92672        0.00000
C          3.21937       -0.37953        0.00000
N          4.33469       -0.68313        0.00000
H         -4.25855        0.48371        0.00000
