# Supplementary material for: Substituent Effects from the Point of View of Energetics and Molecular Geometry in Acene, Polyene, and Polyyne Derivatives
Source: J Org Chem. 2023 Jun 2;88(13):7940–52. doi: 10.1021/acs.joc.2c02936 (PMC10336965; doi:10.1021/acs.joc.2c02936)
Supplement: Supplementary file 2 — jo2c02936_si_002.zip [file jo2c02936_si_002.zip › xyz files (structures)/polyacene/monosubstituted/2_naphtalene/NH2.out.xyz]

20
	Energy: -276958.0875362
C          2.10942       -0.20689       -0.00541
C          1.04266       -1.08583       -0.00340
C         -0.29505       -0.62018       -0.00303
C         -0.54882        0.78827        0.00026
C          0.56493        1.66884       -0.00044
C          1.84996        1.19305       -0.00663
H         -1.22334       -2.57570       -0.00459
H          1.22379       -2.15676       -0.00613
C         -1.40643       -1.50599       -0.00166
C         -1.88823        1.25230        0.00471
H          0.38685        2.73937        0.00109
H          2.68698        1.88419       -0.01837
C         -2.94215        0.36854        0.00549
C         -2.69433       -1.02433        0.00242
H         -2.06966        2.32251        0.00691
H         -3.52975       -1.71595        0.00272
N          3.43212       -0.65231       -0.06760
H          4.12454       -0.02398        0.31250
H          3.58665       -1.60832        0.21706
H         -3.96264        0.73416        0.00827
