# Supplementary material for: Substituent Effects from the Point of View of Energetics and Molecular Geometry in Acene, Polyene, and Polyyne Derivatives
Source: J Org Chem. 2023 Jun 2;88(13):7940–52. doi: 10.1021/acs.joc.2c02936 (PMC10336965; doi:10.1021/acs.joc.2c02936)
Supplement: Supplementary file 2 — jo2c02936_si_002.zip [file jo2c02936_si_002.zip › xyz files (structures)/polyacene/monosubstituted/2_naphtalene/OH.xyz]

19
	Energy: -289430.4457182
C         -2.10510       -0.20455        0.00000
C         -1.05371       -1.09188        0.00000
C          0.28562       -0.62184        0.00000
C          0.52969        0.78787        0.00000
C         -0.58504        1.66836        0.00000
C         -1.87056        1.19191        0.00000
H          1.21883       -2.57426        0.00000
H         -1.23785       -2.16280        0.00000
C          1.39824       -1.50402        0.00000
C          1.86830        1.25631        0.00000
H         -0.40675        2.73858        0.00000
H         -2.72329        1.85987        0.00000
C          2.92516        0.37660        0.00000
C          2.68417       -1.01713        0.00000
H          2.04559        2.32707        0.00000
H          3.52258       -1.70501        0.00000
O         -3.41857       -0.59091        0.00000
H         -3.47536       -1.55244       -0.00000
H          3.94422        0.74644        0.00000
