# Supplementary material for: Substituent Effects from the Point of View of Energetics and Molecular Geometry in Acene, Polyene, and Polyyne Derivatives
Source: J Org Chem. 2023 Jun 2;88(13):7940–52. doi: 10.1021/acs.joc.2c02936 (PMC10336965; doi:10.1021/acs.joc.2c02936)
Supplement: Supplementary file 2 — jo2c02936_si_002.zip [file jo2c02936_si_002.zip › xyz files (structures)/polyacene/monosubstituted/3_anthracene/Cl.out.xyz]

24
	Energy: -627058.5147907
C         -2.91903       -0.08669        0.00002
C         -1.85748       -0.94284        0.00009
C         -0.52523       -0.42607        0.00005
C         -0.33063        1.00288        0.00003
C         -1.48354        1.84677       -0.00002
C         -2.74645        1.32590       -0.00005
C          0.59345       -1.26547        0.00005
C          0.97008        1.51449        0.00003
C          2.09014        0.67604        0.00002
C          1.89547       -0.75348        0.00001
C          3.04705       -1.59973       -0.00003
H          2.90119       -2.67484       -0.00007
C          4.30803       -1.07075       -0.00007
C          4.49992        0.34099       -0.00003
C          3.42492        1.18601        0.00002
H          0.44852       -2.34132        0.00007
H         -2.01337       -2.01463        0.00013
H         -1.34336        2.92244       -0.00003
H         -3.61823        1.96728       -0.00010
H          1.11484        2.59051        0.00003
H          5.17253       -1.72496       -0.00010
H          3.56961        2.26129        0.00005
Cl        -4.56115       -0.71853       -0.00004
H          5.50761        0.74106       -0.00005
