# Supplementary material for: Substituent Effects from the Point of View of Energetics and Molecular Geometry in Acene, Polyene, and Polyyne Derivatives
Source: J Org Chem. 2023 Jun 2;88(13):7940–52. doi: 10.1021/acs.joc.2c02936 (PMC10336965; doi:10.1021/acs.joc.2c02936)
Supplement: Supplementary file 2 — jo2c02936_si_002.zip [file jo2c02936_si_002.zip › xyz files (structures)/polyacene/monosubstituted/3_anthracene/CN.out.xyz]

25
	Energy: -396535.0572072
C          3.07163       -0.10902        0.00001
C          1.98591       -0.95419       -0.00001
C          0.65945       -0.43725       -0.00001
C          0.46973        0.99290       -0.00000
C          1.62493        1.83556        0.00001
C          2.88420        1.31267        0.00002
C         -0.46012       -1.27693       -0.00001
C         -0.82965        1.50558       -0.00001
C         -1.95077        0.66740       -0.00001
C         -1.76051       -0.76313       -0.00000
C         -2.91290       -1.60820        0.00001
H         -2.76870       -2.68342        0.00003
C         -4.17238       -1.07636        0.00001
C         -4.36018        0.33584       -0.00000
C         -3.28414        1.17978       -0.00001
H         -0.31522       -2.35274       -0.00001
H          2.13493       -2.02776       -0.00002
H          1.48411        2.91097        0.00001
H          3.75468        1.95661        0.00003
H         -0.97393        2.58152       -0.00001
H         -5.03861       -1.72811        0.00002
H         -3.42748        2.25511       -0.00003
C          4.39881       -0.64170        0.00000
N          5.47615       -1.06113       -0.00001
H         -5.36688        0.73804        0.00000
