# Supplementary material for: Substituent Effects from the Point of View of Energetics and Molecular Geometry in Acene, Polyene, and Polyyne Derivatives
Source: J Org Chem. 2023 Jun 2;88(13):7940–52. doi: 10.1021/acs.joc.2c02936 (PMC10336965; doi:10.1021/acs.joc.2c02936)
Supplement: Supplementary file 2 — jo2c02936_si_002.zip [file jo2c02936_si_002.zip › xyz files (structures)/polyacene/monosubstituted/3_anthracene/NH2.out.xyz]

26
	Energy: -373388.1565851
C          3.31334       -0.33484       -0.00338
C          2.18201       -1.11708       -0.00123
C          0.87899       -0.53958       -0.00366
C          0.75043        0.89764       -0.00096
C          1.94724        1.67889       -0.00142
C          3.17760        1.09219       -0.00693
C         -0.28626       -1.31580       -0.00345
C         -0.51992        1.47716        0.00187
C         -1.68426        0.69998        0.00179
C         -1.56072       -0.73718       -0.00083
C         -2.75569       -1.52130       -0.00090
H         -2.66646       -2.60283       -0.00308
C         -3.98864       -0.92829        0.00141
C         -4.10922        0.49081        0.00398
C         -2.99002        1.27786        0.00416
H         -0.20041       -2.39833       -0.00577
H          2.27069       -2.19943       -0.00142
H          1.86282        2.76069       -0.00140
H          4.07447        1.70350       -0.02042
H         -0.60694        2.55983        0.00368
H         -4.88504       -1.53856        0.00116
H         -3.07848        2.35958        0.00589
N          4.59736       -0.87858       -0.06471
H          5.33512       -0.31083        0.32532
H          4.67817       -1.84909        0.20063
H         -5.09469        0.94277        0.00563
