# Supplementary material for: Substituent Effects from the Point of View of Energetics and Molecular Geometry in Acene, Polyene, and Polyyne Derivatives
Source: J Org Chem. 2023 Jun 2;88(13):7940–52. doi: 10.1021/acs.joc.2c02936 (PMC10336965; doi:10.1021/acs.joc.2c02936)
Supplement: Supplementary file 2 — jo2c02936_si_002.zip [file jo2c02936_si_002.zip › xyz files (structures)/polyacene/monosubstituted/3_anthracene/OH.xyz]

25
	Energy: -385860.9529614
C          3.30599       -0.33169        0.00000
C          2.19018       -1.12499       -0.00000
C          0.88535       -0.54395       -0.00000
C          0.76502        0.89378       -0.00000
C          1.96204        1.67561        0.00000
C          3.19366        1.08926        0.00000
C         -0.27961       -1.31797       -0.00000
C         -0.50520        1.47565       -0.00000
C         -1.67087        0.70136       -0.00000
C         -1.55273       -0.73590       -0.00000
C         -2.74916       -1.51740        0.00000
H         -2.66247       -2.59904       -0.00000
C         -3.98009       -0.92075        0.00000
C         -4.09634        0.49883        0.00000
C         -2.97548        1.28294        0.00000
H         -0.19618       -2.40066       -0.00000
H          2.28351       -2.20744       -0.00000
H          1.87670        2.75708       -0.00000
H          4.10356        1.67691        0.00000
H         -0.58972        2.55834       -0.00000
H         -4.87837       -1.52825        0.00000
H         -3.06088        2.36485        0.00000
O          4.58505       -0.81784        0.00000
H          4.56764       -1.78106        0.00001
H         -5.08070        0.95337        0.00000
