# Supplementary material for: Substituent Effects from the Point of View of Energetics and Molecular Geometry in Acene, Polyene, and Polyyne Derivatives
Source: J Org Chem. 2023 Jun 2;88(13):7940–52. doi: 10.1021/acs.joc.2c02936 (PMC10336965; doi:10.1021/acs.joc.2c02936)
Supplement: Supplementary file 2 — jo2c02936_si_002.zip [file jo2c02936_si_002.zip › xyz files (structures)/polyacene/monosubstituted/4_tetracene/Cl.xyz]

30
	Energy: -723488.5541735
C         -0.83314        0.84094       -0.00000
C         -0.70849       -0.60349        0.00000
C          0.57893       -1.17664        0.00001
C         -1.87962       -1.38624        0.00000
C         -2.11994        1.41345       -0.00001
C          0.33845        1.62411       -0.00000
C          1.72845       -0.39421        0.00001
C         -3.14641       -0.81198       -0.00000
C         -3.27064        0.63224       -0.00000
C          1.60365        1.04937        0.00000
C          3.03905       -0.97340        0.00001
C         -4.34340       -1.60015       -0.00000
C         -4.58427        1.20517        0.00000
C          2.80132        1.83567        0.00000
C          4.13769       -0.17033        0.00000
C         -5.57359       -1.00999       -0.00000
C         -5.69596        0.41419        0.00000
C          4.03396        1.25371        0.00000
H          0.67178       -2.25814        0.00001
H         -1.78741       -2.46802        0.00000
H         -2.21281        2.49522       -0.00001
H          0.24664        2.70587       -0.00001
H          3.14337       -2.05143        0.00001
H         -4.25077       -2.68119       -0.00001
H         -4.67701        2.28622        0.00000
H          2.71403        2.91694        0.00001
H         -6.47015       -1.61957       -0.00001
H          4.93688        1.85039        0.00001
Cl         5.74899       -0.87604       -0.00001
H         -6.68344        0.86184        0.00000
