# Supplementary material for: Substituent Effects from the Point of View of Energetics and Molecular Geometry in Acene, Polyene, and Polyyne Derivatives
Source: J Org Chem. 2023 Jun 2;88(13):7940–52. doi: 10.1021/acs.joc.2c02936 (PMC10336965; doi:10.1021/acs.joc.2c02936)
Supplement: Supplementary file 2 — jo2c02936_si_002.zip [file jo2c02936_si_002.zip › xyz files (structures)/polyacene/monosubstituted/4_tetracene/CN.out.xyz]

31
	Energy: -492964.8264327
C          0.68325        0.83139        0.00000
C          0.56455       -0.61394        0.00000
C         -0.72010       -1.19059        0.00000
C          1.73717       -1.39463        0.00000
C          1.96809        1.40690       -0.00000
C         -0.49074        1.61240        0.00000
C         -1.87172       -0.40940        0.00000
C          3.00197       -0.81666        0.00000
C          3.12088        0.62809       -0.00000
C         -1.75387        1.03519        0.00000
C         -3.17504       -0.99112        0.00000
C          4.20085       -1.60182        0.00000
C          4.43247        1.20512       -0.00000
C         -2.95550        1.81753        0.00000
C         -4.29914       -0.20246        0.00000
C          5.42887       -1.00759        0.00000
C          5.54618        0.41694       -0.00000
C         -4.18356        1.23171        0.00000
H         -0.81143       -2.27220        0.00000
H          1.64727       -2.47649        0.00000
H          2.05858        2.48871       -0.00000
H         -0.40091        2.69418        0.00000
H         -3.27013       -2.07081        0.00000
H          4.11124       -2.68301        0.00000
H          4.52219        2.28630       -0.00001
H         -2.86964        2.89872        0.00000
H          6.32757       -1.61383        0.00000
H         -5.08645        1.82931        0.00000
C         -5.59822       -0.79942        0.00000
N         -6.65411       -1.27062       -0.00001
H          6.53218        0.86755       -0.00000
