# Supplementary material for: Substituent Effects from the Point of View of Energetics and Molecular Geometry in Acene, Polyene, and Polyyne Derivatives
Source: J Org Chem. 2023 Jun 2;88(13):7940–52. doi: 10.1021/acs.joc.2c02936 (PMC10336965; doi:10.1021/acs.joc.2c02936)
Supplement: Supplementary file 2 — jo2c02936_si_002.zip [file jo2c02936_si_002.zip › xyz files (structures)/polyacene/monosubstituted/4_tetracene/NH2.xyz]

32
	Energy: -469820.6061489
C         -0.43416        0.79381        0.00051
C         -0.35891       -0.65410       -0.00156
C          0.90760       -1.27292       -0.00373
C         -1.55936       -1.39168       -0.00173
C         -1.69788        1.41335        0.00213
C          0.76724        1.53206        0.00078
C          2.08943       -0.53714       -0.00372
C         -2.80504       -0.77158       -0.00017
C         -2.87786        0.67580        0.00189
C          2.00838        0.91060       -0.00118
C          3.37804       -1.15442        0.00021
C         -4.03050       -1.51468       -0.00063
C         -4.16926        1.29593        0.00341
C          3.23461        1.65289       -0.00161
C          4.53047       -0.40890       -0.00213
C         -5.23908       -0.88045        0.00093
C         -5.31032        0.54691        0.00295
C          4.44174        1.02668       -0.00676
H          0.95793       -2.35754       -0.00571
H         -1.50795       -2.47635       -0.00342
H         -1.75038        2.49809        0.00346
H          0.71645        2.61689        0.00221
H          3.43269       -2.23894        0.00147
H         -3.97750       -2.59855       -0.00229
H         -4.22200        2.37988        0.00479
H          3.18486        2.73679       -0.00231
H         -6.15696       -1.45773        0.00049
H          5.35922        1.60652       -0.02108
N          5.79842       -0.98689       -0.06306
H          6.55183       -0.44238        0.33011
H          5.85268       -1.96191        0.19220
H         -6.28064        1.03059        0.00401
