# Supplementary material for: Substituent Effects from the Point of View of Energetics and Molecular Geometry in Acene, Polyene, and Polyyne Derivatives
Source: J Org Chem. 2023 Jun 2;88(13):7940–52. doi: 10.1021/acs.joc.2c02936 (PMC10336965; doi:10.1021/acs.joc.2c02936)
Supplement: Supplementary file 2 — jo2c02936_si_002.zip [file jo2c02936_si_002.zip › xyz files (structures)/polyacene/monosubstituted/4_tetracene/OH.xyz]

31
	Energy: -482289.8428924
C         -0.35234       -0.65557       -0.00000
C         -0.42372        0.79215        0.00000
C         -1.68700        1.41394        0.00001
C          0.77811        1.52861        0.00000
C          0.91332       -1.27670       -0.00000
C         -1.55332       -1.39166       -0.00000
C         -2.86759        0.67824        0.00001
C          2.01985        0.90613       -0.00000
C          2.09393       -0.54183       -0.00000
C         -2.79783       -0.76938        0.00000
C         -4.15829        1.30045        0.00001
C          3.24572        1.64967        0.00000
C          3.38484       -1.16192       -0.00001
C         -4.02426       -1.51091        0.00000
C         -5.30020        0.55319        0.00001
C          4.45472        1.02458       -0.00000
C          4.52142       -0.40389       -0.00001
C         -5.23140       -0.87444        0.00000
H         -1.73767        2.49867        0.00001
H          0.72882        2.61333        0.00001
H          0.96233       -2.36135       -0.00001
H         -1.50347       -2.47636       -0.00000
H         -4.20925        2.38447        0.00001
H          3.19437        2.73325        0.00000
H          3.44511       -2.24665       -0.00001
H         -3.97275       -2.59476       -0.00000
H          5.38397        1.58107       -0.00000
H         -6.15034       -1.45009        0.00000
O          5.78629       -0.92459       -0.00001
H          5.74260       -1.88709       -0.00001
H         -6.26989        1.03834        0.00001
