# Supplementary material for: Substituent Effects from the Point of View of Energetics and Molecular Geometry in Acene, Polyene, and Polyyne Derivatives
Source: J Org Chem. 2023 Jun 2;88(13):7940–52. doi: 10.1021/acs.joc.2c02936 (PMC10336965; doi:10.1021/acs.joc.2c02936)
Supplement: Supplementary file 2 — jo2c02936_si_002.zip [file jo2c02936_si_002.zip › xyz files (structures)/polyacene/unsubstituted/1_benzene.xyz]

12
	Energy: -145777.0835652
C          0.68948        1.21232        0.00003
C         -0.70510        1.20323       -0.00003
C         -1.39470       -0.00903       -0.00006
C         -0.68946       -1.21226       -0.00003
C          0.70512       -1.20329        0.00003
C          1.39463        0.00903        0.00006
H          1.22577        2.15482        0.00005
H         -1.25347        2.13883       -0.00006
H         -1.22567       -2.15488       -0.00005
H          1.25357       -2.13877        0.00006
H          2.47906        0.01605        0.00011
H         -2.47910       -0.01605       -0.00011
