# Supplementary material for: Substituent Effects from the Point of View of Energetics and Molecular Geometry in Acene, Polyene, and Polyyne Derivatives
Source: J Org Chem. 2023 Jun 2;88(13):7940–52. doi: 10.1021/acs.joc.2c02936 (PMC10336965; doi:10.1021/acs.joc.2c02936)
Supplement: Supplementary file 2 — jo2c02936_si_002.zip [file jo2c02936_si_002.zip › xyz files (structures)/polyacene/unsubstituted/2_naphtalene.xyz]

18
	Energy: -242211.2629913
C         -2.43042        0.70772        0.00000
C         -1.24371        1.40080        0.00000
C          0.00006        0.71557        0.00000
C         -0.00002       -0.71576        0.00000
C         -1.24383       -1.40082        0.00000
C         -2.43044       -0.70761        0.00000
H          1.24222        2.48600        0.00000
H         -1.24238        2.48600        0.00000
C          1.24377        1.40083        0.00000
C          1.24373       -1.40077        0.00000
H         -1.24254       -2.48602        0.00000
H         -3.37318       -1.24320        0.00000
C          2.43045       -0.70762        0.00000
C          2.43042        0.70766        0.00000
H          1.24262       -2.48600        0.00000
H          3.37320        1.24324        0.00000
H         -3.37311        1.24338        0.00000
H          3.37316       -1.24329        0.00000
