# Supplementary material for: Substituent Effects from the Point of View of Energetics and Molecular Geometry in Acene, Polyene, and Polyyne Derivatives
Source: J Org Chem. 2023 Jun 2;88(13):7940–52. doi: 10.1021/acs.joc.2c02936 (PMC10336965; doi:10.1021/acs.joc.2c02936)
Supplement: Supplementary file 2 — jo2c02936_si_002.zip [file jo2c02936_si_002.zip › xyz files (structures)/polyacene/unsubstituted/3_anthracene.xyz]

24
	Energy: -338641.5228570
C          3.65592        0.71251        0.00005
C          2.47704        1.40539        0.00006
C          1.22207        0.72147        0.00003
C          1.22209       -0.72149       -0.00000
C          2.47711       -1.40535       -0.00000
C          3.65594       -0.71241        0.00002
C         -0.00003        1.40196        0.00003
C          0.00006       -1.40206       -0.00003
C         -1.22207       -0.72161       -0.00003
C         -1.22214        0.72135        0.00000
C         -2.47706        1.40539        0.00001
H         -2.47614        2.49045        0.00003
C         -3.65592        0.71250       -0.00002
C         -3.65597       -0.71239       -0.00005
C         -2.47707       -1.40529       -0.00006
H         -0.00005        2.48787        0.00005
H          2.47640        2.49048        0.00008
H          2.47653       -2.49044       -0.00003
H          4.60054       -1.24464        0.00002
H          0.00004       -2.48798       -0.00005
H         -4.60053        1.24478       -0.00002
H         -2.47666       -2.49043       -0.00008
H          4.60051        1.24476        0.00007
H         -4.60053       -1.24469       -0.00007
