# Supplementary material for: Substituent Effects from the Point of View of Energetics and Molecular Geometry in Acene, Polyene, and Polyyne Derivatives
Source: J Org Chem. 2023 Jun 2;88(13):7940–52. doi: 10.1021/acs.joc.2c02936 (PMC10336965; doi:10.1021/acs.joc.2c02936)
Supplement: Supplementary file 2 — jo2c02936_si_002.zip [file jo2c02936_si_002.zip › xyz files (structures)/polyacene/unsubstituted/4_tetracene.xyz]

30
	Energy: -435070.2663737
C          0.00001       -0.72507        0.00000
C          0.00000        0.72500       -0.00000
C          1.23402        1.40486       -0.00001
C         -1.23408        1.40478       -0.00001
C         -1.23401       -1.40490        0.00001
C          1.23408       -1.40487        0.00001
C          2.44716        0.72490       -0.00001
C         -2.44720        0.72477        0.00000
C         -2.44714       -0.72503        0.00001
C          2.44716       -0.72487       -0.00000
C          3.70736        1.40769       -0.00002
C         -3.70737        1.40771       -0.00000
C         -3.70740       -1.40758        0.00002
C          3.70740       -1.40764        0.00000
C          4.88277        0.71485       -0.00001
C         -4.88276        0.71489        0.00001
C         -4.88281       -0.71472        0.00001
C          4.88278       -0.71477       -0.00001
H          1.23442        2.49065       -0.00002
H         -1.23445        2.49058       -0.00001
H         -1.23440       -2.49071        0.00002
H          1.23450       -2.49068        0.00001
H          3.70718        2.49276       -0.00002
H         -3.70689        2.49275       -0.00001
H         -3.70745       -2.49269        0.00002
H          3.70724       -2.49271        0.00001
H         -5.82823        1.24560        0.00000
H          5.82825       -1.24543       -0.00000
H          5.82822        1.24552       -0.00002
H         -5.82826       -1.24543        0.00002
