# Supplementary material for: Substituent Effects from the Point of View of Energetics and Molecular Geometry in Acene, Polyene, and Polyyne Derivatives
Source: J Org Chem. 2023 Jun 2;88(13):7940–52. doi: 10.1021/acs.joc.2c02936 (PMC10336965; doi:10.1021/acs.joc.2c02936)
Supplement: Supplementary file 2 — jo2c02936_si_002.zip [file jo2c02936_si_002.zip › xyz files (structures)/polyene/10_dodecadecaene/Y_NO2/10Cl.xyz]

44
	Energy: -903390.7416058
C          1.43799       -2.24351       -0.00000
H          0.55032       -2.87409       -0.00000
C          2.66184       -2.84846       -0.00000
H          3.55365       -2.22487       -0.00000
C          2.84920       -4.26169       -0.00000
H          1.95220       -4.87897       -0.00000
C          4.06299       -4.88550       -0.00000
H          4.96586       -4.27846       -0.00000
C          4.22170       -6.30311       -0.00000
H          3.31245       -6.90190       -0.00000
C          5.42016       -6.95254       -0.00000
H          6.33858       -6.37072       -0.00000
C          5.52662       -8.37782       -0.00000
H          4.61412       -8.96678       -0.00000
C          6.69530       -9.04895       -0.00000
H          7.68241       -8.61156       -0.00000
O          5.67202      -11.12286       -0.00000
O          7.84840      -11.00902       -0.00000
N          6.72912      -10.49162       -0.00000
C          1.23070       -0.83310       -0.00000
H          2.11451       -0.19801       -0.00000
C          0.00000       -0.24248       -0.00000
H         -0.88069       -0.88271       -0.00000
C         -0.22218        1.16609        0.00000
C         -1.45724        1.74620        0.00000
H          0.65567        1.80960        0.00000
C         -1.68926        3.15433        0.00000
H         -2.33333        1.09976        0.00000
H         -0.81503        3.80289        0.00000
C         -2.92642        3.72735        0.00000
H         -3.79968        3.07718        0.00000
C         -3.16464        5.13634        0.00000
H         -2.29206        5.78726        0.00000
C         -4.40150        5.70508        0.00000
H         -5.27415        5.05424        0.00000
C         -4.64135        7.11736        0.00000
H         -3.76839        7.76764        0.00000
C         -5.87477        7.68386        0.00000
H         -6.74981        7.03734        0.00000
C         -6.10500        9.10627        0.00000
H         -5.23798        9.76079        0.00000
C         -7.33126        9.64781        0.00000
H         -8.24773        9.07290        0.00000
Cl        -7.60973       11.36787        0.00000
