# Supplementary material for: Substituent Effects from the Point of View of Energetics and Molecular Geometry in Acene, Polyene, and Polyyne Derivatives
Source: J Org Chem. 2023 Jun 2;88(13):7940–52. doi: 10.1021/acs.joc.2c02936 (PMC10336965; doi:10.1021/acs.joc.2c02936)
Supplement: Supplementary file 2 — jo2c02936_si_002.zip [file jo2c02936_si_002.zip › xyz files (structures)/polyene/10_dodecadecaene/Y_NO2/10CN.xyz]

45
	Energy: -672868.8676924
C         -2.27102       -0.70696       -0.00000
H         -2.69130        0.29732       -0.00000
C         -3.12738       -1.76929       -0.00000
H         -2.71271       -2.77539       -0.00000
C         -4.54853       -1.64587       -0.00000
H         -4.95758       -0.63690       -0.00000
C         -5.41739       -2.69721       -0.00000
H         -5.01801       -3.70922       -0.00000
C         -6.83719       -2.54920       -0.00000
H         -7.22841       -1.53334       -0.00000
C         -7.72507       -3.58235       -0.00000
H         -7.35126       -4.60325       -0.00000
C         -9.14169       -3.38474       -0.00000
H         -9.52479       -2.36852       -0.00000
C        -10.04265       -4.38579       -0.00000
H         -9.82328       -5.44299       -0.00000
O        -11.85488       -2.94867       -0.00000
O        -12.20186       -5.10019       -0.00000
N        -11.46166       -4.11480       -0.00000
C         -0.84895       -0.81604       -0.00000
H         -0.42555       -1.81867       -0.00000
C          0.00000        0.25234        0.00000
H         -0.42633        1.25399        0.00000
C          1.42275        0.15057        0.00000
C          2.26869        1.22104        0.00000
H          1.85028       -0.85044        0.00000
C          3.69200        1.11994        0.00000
H          1.84116        2.22206        0.00000
H          4.11884        0.11854        0.00000
C          4.53922        2.18866        0.00000
H          4.11486        3.19090        0.00000
C          5.96304        2.08161        0.00000
H          6.38432        1.07776        0.00000
C          6.81627        3.14408        0.00000
H          6.40093        4.14987        0.00000
C          8.24073        3.02222        0.00000
H          8.64997        2.01338        0.00000
C          9.10605        4.07182        0.00000
H          8.71008        5.08499        0.00000
C         10.53102        3.91823        0.00000
H         10.92318        2.90450        0.00000
C         11.40734        4.95161        0.00000
H         11.05647        5.97884        0.00000
C         12.81325        4.77027        0.00000
N         13.96454        4.64449        0.00000
