# Supplementary material for: Substituent Effects from the Point of View of Energetics and Molecular Geometry in Acene, Polyene, and Polyyne Derivatives
Source: J Org Chem. 2023 Jun 2;88(13):7940–52. doi: 10.1021/acs.joc.2c02936 (PMC10336965; doi:10.1021/acs.joc.2c02936)
Supplement: Supplementary file 2 — jo2c02936_si_002.zip [file jo2c02936_si_002.zip › xyz files (structures)/polyene/10_dodecadecaene/Y_NO2/10H.xyz]

44
	Energy: -614973.1226759
C         -1.32609       -0.05400        0.00000
H         -1.43053        1.02987        0.00000
C         -2.46091       -0.81328        0.00000
H         -2.36513       -1.89725        0.00000
C         -3.77897       -0.27074        0.00000
H         -3.86625        0.81466        0.00000
C         -4.92577       -1.01093        0.00000
H         -4.85072       -2.09631        0.00000
C         -6.23287       -0.44039        0.00000
H         -6.29723        0.64643        0.00000
C         -7.39470       -1.15373        0.00000
H         -7.34993       -2.24001        0.00000
C         -8.68200       -0.53338        0.00000
H         -8.73565        0.55137        0.00000
C         -9.84800       -1.20961        0.00000
H         -9.96290       -2.28314        0.00000
O        -11.13188        0.71377        0.00000
O        -12.12196       -1.22776        0.00000
N        -11.11379       -0.51748        0.00000
C          0.00000       -0.57661        0.00000
H          0.11081       -1.65930       -0.00000
C          1.12497        0.19688       -0.00000
H          1.00755        1.27939       -0.00000
C          2.45754       -0.31042       -0.00000
C          3.57451        0.47347       -0.00000
H          2.57986       -1.39196       -0.00000
C          4.91245       -0.02313       -0.00000
H          3.44795        1.55492       -0.00000
H          5.04262       -1.10385       -0.00000
C          6.02290        0.76787       -0.00000
H          5.88987        1.84848       -0.00000
C          7.36588        0.27874       -0.00000
H          7.50106       -0.80145       -0.00000
C          8.47056        1.07383       -0.00000
H          8.33448        2.15398       -0.00000
C          9.81907        0.58774       -0.00000
H          9.95532       -0.49246       -0.00000
C         10.91882        1.38153       -0.00000
H         10.78713        2.46217       -0.00000
C         12.27651        0.88908       -0.00000
H         12.40117       -0.19197       -0.00000
C         13.36804        1.67127       -0.00000
H         13.28961        2.75374       -0.00000
H         14.36650        1.25178       -0.00000
