# Supplementary material for: Substituent Effects from the Point of View of Energetics and Molecular Geometry in Acene, Polyene, and Polyyne Derivatives
Source: J Org Chem. 2023 Jun 2;88(13):7940–52. doi: 10.1021/acs.joc.2c02936 (PMC10336965; doi:10.1021/acs.joc.2c02936)
Supplement: Supplementary file 2 — jo2c02936_si_002.zip [file jo2c02936_si_002.zip › xyz files (structures)/polyene/10_dodecadecaene/Y_NO2/10NH2.xyz]

46
	Energy: -649716.7886463
C          2.01327       -0.04065       -0.00148
H          2.01355        1.04850       -0.00275
C          3.21939       -0.68535       -0.00060
H          3.23044       -1.77350        0.00067
C          4.47475       -0.01556       -0.00113
H          4.45276        1.07333       -0.00240
C          5.69341       -0.63477       -0.00008
H          5.72967       -1.72216        0.00119
C          6.93264        0.06657       -0.00049
H          6.88378        1.15437       -0.00176
C          8.16524       -0.52029        0.00063
H          8.23495       -1.60531        0.00190
C          9.37778        0.23188        0.00026
H          9.31550        1.31622       -0.00101
C         10.61159       -0.31505        0.00143
H         10.83974       -1.37027        0.00272
O         11.68122        1.73408       -0.00039
O         12.87385       -0.09074        0.00220
N         11.79357        0.50670        0.00105
C          0.74494       -0.68502       -0.00075
H          0.73515       -1.77330        0.00048
C         -0.44955       -0.01878       -0.00143
H         -0.42992        1.07021       -0.00268
C         -1.72932       -0.64067       -0.00066
C         -2.91239        0.04507       -0.00136
H         -1.75764       -1.72872        0.00058
C         -4.20314       -0.55536       -0.00046
H         -2.87466        1.13363       -0.00267
H         -4.24926       -1.64287        0.00083
C         -5.37430        0.14917       -0.00103
H         -5.31855        1.23705       -0.00243
C         -6.67645       -0.42930        0.00016
H         -6.74083       -1.51592        0.00136
C         -7.83403        0.29480       -0.00004
H         -7.75826        1.38166       -0.00149
C         -9.14956       -0.25844        0.00109
H         -9.23531       -1.34353        0.00243
C        -10.28874        0.48972       -0.00007
H        -10.18585        1.57449       -0.00331
C        -11.62211       -0.02761        0.00434
H        -11.74959       -1.10836        0.00314
C        -12.72139        0.76732        0.00403
H        -12.60578        1.84720        0.00368
N        -14.02528        0.34272       -0.05249
H        -14.22723       -0.63196        0.10996
H        -14.75354        0.98049        0.22297
