# Supplementary material for: Substituent Effects from the Point of View of Energetics and Molecular Geometry in Acene, Polyene, and Polyyne Derivatives
Source: J Org Chem. 2023 Jun 2;88(13):7940–52. doi: 10.1021/acs.joc.2c02936 (PMC10336965; doi:10.1021/acs.joc.2c02936)
Supplement: Supplementary file 2 — jo2c02936_si_002.zip [file jo2c02936_si_002.zip › xyz files (structures)/polyene/10_dodecadecaene/Y_NO2/10NO2.xyz]

46
	Energy: -743330.8701993
C         -3.11104        0.20028        0.00004
H         -3.15229        1.28808        0.00011
C         -4.28492       -0.49499       -0.00000
H         -4.24845       -1.58258       -0.00006
C         -5.57346        0.11766        0.00002
H         -5.60454        1.20587        0.00008
C         -6.75398       -0.56485       -0.00003
H         -6.73224       -1.65260       -0.00009
C         -8.03373        0.06850       -0.00000
H         -8.04715        1.15694        0.00006
C         -9.22481       -0.59184       -0.00005
H         -9.22890       -1.67901       -0.00011
C        -10.48513        0.08554       -0.00002
H        -10.49194        1.17154        0.00004
C        -11.67675       -0.54121       -0.00007
H        -11.83747       -1.60892       -0.00014
O        -12.87848        1.43513        0.00003
O        -13.94981       -0.46262       -0.00010
N        -12.91446        0.20531       -0.00004
C         -1.81797       -0.40170        0.00002
H         -1.77419       -1.48919       -0.00004
C         -0.64724        0.29938        0.00007
H         -0.69250        1.38693        0.00013
C          0.64723       -0.29926        0.00005
C          1.81796        0.40181        0.00007
H          0.69248       -1.38681        0.00002
C          3.11102       -0.20018        0.00005
H          1.77419        1.48930        0.00010
H          3.15226       -1.28799        0.00001
C          4.28492        0.49506        0.00007
H          4.24846        1.58266        0.00011
C          5.57344       -0.11762        0.00004
H          5.60449       -1.20583        0.00002
C          6.75398        0.56487        0.00006
H          6.73226        1.65262        0.00008
C          8.03371       -0.06852        0.00006
H          8.04710       -1.15697       -0.00000
C          9.22481        0.59177        0.00012
H          9.22893        1.67894        0.00017
C         10.48512       -0.08565        0.00009
H         10.49187       -1.17165        0.00015
C         11.67673        0.54110        0.00006
H         11.83739        1.60882       -0.00011
N         12.91446       -0.20539       -0.00009
O         12.87857       -1.43517        0.00017
O         13.94982        0.46260       -0.00054
