# Supplementary material for: Substituent Effects from the Point of View of Energetics and Molecular Geometry in Acene, Polyene, and Polyyne Derivatives
Source: J Org Chem. 2023 Jun 2;88(13):7940–52. doi: 10.1021/acs.joc.2c02936 (PMC10336965; doi:10.1021/acs.joc.2c02936)
Supplement: Supplementary file 2 — jo2c02936_si_002.zip [file jo2c02936_si_002.zip › xyz files (structures)/polyene/10_dodecadecaene/Y_NO2/10OH.xyz]

45
	Energy: -662188.5581052
C          2.00966        0.01396       -0.00004
H          2.01802        1.10292       -0.00007
C          3.20856       -0.64120       -0.00001
H          3.20983       -1.72941        0.00003
C          4.47180        0.01691       -0.00002
H          4.46107        1.10585       -0.00005
C          5.68191       -0.61619        0.00002
H          5.70561       -1.70392        0.00005
C          6.93082        0.07061        0.00000
H          6.89569        1.15884       -0.00003
C          8.15411       -0.53292        0.00003
H          8.20922       -1.61875        0.00007
C          9.37812        0.20288        0.00002
H          9.33142        1.28797       -0.00002
C         10.60248       -0.36246        0.00005
H         10.81566       -1.42084        0.00008
O         11.70262        1.67103       -0.00002
O         12.86809       -0.17094        0.00004
N         11.79786        0.44288        0.00003
C          0.73544       -0.62254       -0.00003
H          0.71941       -1.71075        0.00001
C         -0.45367        0.05006       -0.00006
H         -0.42989        1.13879       -0.00009
C         -1.73713       -0.56875       -0.00005
C         -2.91733        0.11829       -0.00005
H         -1.76735       -1.65677       -0.00005
C         -4.20915       -0.48540       -0.00004
H         -2.88048        1.20666       -0.00005
H         -4.25154       -1.57309       -0.00005
C         -5.38076        0.21408       -0.00004
H         -5.33231        1.30203       -0.00003
C         -6.68098       -0.37584       -0.00003
H         -6.73440       -1.46312       -0.00003
C         -7.84328        0.33516       -0.00002
H         -7.78344        1.42260       -0.00002
C         -9.15352       -0.24074       -0.00001
H         -9.21841       -1.32739       -0.00001
C        -10.30262        0.48392        0.00001
H        -10.22811        1.57013       -0.00001
C        -11.62802       -0.07255        0.00004
H        -11.72375       -1.15744        0.00001
C        -12.74209        0.68478        0.00007
H        -12.71095        1.76825        0.00015
O        -14.02074        0.23658        0.00008
H        -14.03629       -0.72844       -0.00003
