# Supplementary material for: Substituent Effects from the Point of View of Energetics and Molecular Geometry in Acene, Polyene, and Polyyne Derivatives
Source: J Org Chem. 2023 Jun 2;88(13):7940–52. doi: 10.1021/acs.joc.2c02936 (PMC10336965; doi:10.1021/acs.joc.2c02936)
Supplement: Supplementary file 2 — jo2c02936_si_002.zip [file jo2c02936_si_002.zip › xyz files (structures)/polyene/10_dodecadecaene/Y_O-/10Cl.xyz]

42
	Energy: -821895.5614970
C         -3.33834       -2.11371       -0.00000
H         -3.03464       -3.15948       -0.00000
C         -4.70504       -1.82774       -0.00000
H         -4.98557       -0.77336       -0.00000
C         -5.74385       -2.75384       -0.00000
H         -5.48943       -3.81252       -0.00000
C         -7.10130       -2.40403       -0.00000
H         -7.32949       -1.33699       -0.00000
C         -8.17935       -3.27491       -0.00000
H         -7.98261       -4.34536       -0.00000
C         -9.52245       -2.84918       -0.00000
H         -9.68563       -1.76954       -0.00000
C        -10.64772       -3.64168       -0.00000
H        -10.56805       -4.72554       -0.00000
C        -11.96454       -3.07615       -0.00000
H        -11.98147       -1.96067       -0.00000
C         -2.33697       -1.13988       -0.00000
H         -2.66407       -0.09907       -0.00000
C         -0.96434       -1.36758       -0.00000
H         -0.61578       -2.39933       -0.00000
C          0.00000       -0.35020       -0.00000
C          1.37584       -0.52243        0.00000
H         -0.37061        0.67588        0.00000
C          2.30266        0.53623        0.00000
H          1.76700       -1.53881        0.00000
H          1.89005        1.54613        0.00000
C          3.67909        0.41825        0.00000
H          4.11182       -0.58110        0.00000
C          4.56738        1.51720        0.00000
H          4.11333        2.50913        0.00000
C          5.94141        1.45314        0.00000
H          6.41566        0.47291        0.00000
C          6.78967        2.59316        0.00000
H          6.29431        3.56489        0.00000
C          8.15694        2.58202        0.00000
H          8.67451        1.62483        0.00000
C          8.95894        3.77220        0.00000
H          8.43160        4.72364        0.00000
C         10.30335        3.79224        0.00000
H         10.93686        2.91680        0.00000
Cl        11.22855        5.29143        0.00000
O        -13.03016       -3.69320       -0.00000
