# Supplementary material for: Substituent Effects from the Point of View of Energetics and Molecular Geometry in Acene, Polyene, and Polyyne Derivatives
Source: J Org Chem. 2023 Jun 2;88(13):7940–52. doi: 10.1021/acs.joc.2c02936 (PMC10336965; doi:10.1021/acs.joc.2c02936)
Supplement: Supplementary file 2 — jo2c02936_si_002.zip [file jo2c02936_si_002.zip › xyz files (structures)/polyene/10_dodecadecaene/Y_O-/10CN.xyz]

43
	Energy: -591377.5428977
C         -3.50521       -1.03523        0.00000
H         -4.09887       -0.12252        0.00000
C         -4.18537       -2.26042        0.00000
H         -3.57152       -3.16203        0.00000
C         -5.56096       -2.43455        0.00000
H         -6.19386       -1.54878        0.00000
C         -6.18988       -3.69221        0.00000
H         -5.53524       -4.56476        0.00000
C         -7.55120       -3.92747        0.00000
H         -8.22774       -3.07515        0.00000
C         -8.11746       -5.22174        0.00000
H         -7.41388       -6.05634        0.00000
C         -9.45293       -5.53909        0.00000
H        -10.21387       -4.76342        0.00000
C         -9.90067       -6.90437        0.00000
H         -9.07686       -7.65576        0.00000
C         -2.11942       -0.91681        0.00000
H         -1.54379       -1.84325        0.00000
C         -1.39328        0.27680        0.00000
H         -1.94913        1.21310        0.00000
C          0.00000        0.34147        0.00000
C          0.76942        1.50290        0.00000
H          0.53785       -0.60739        0.00000
C          2.16820        1.51406        0.00000
H          0.25145        2.46067        0.00000
H          2.66778        0.54450        0.00000
C          2.97939        2.64179        0.00000
H          2.50055        3.61966        0.00000
C          4.38186        2.59805        0.00000
H          4.84121        1.60877        0.00000
C          5.23447        3.68913        0.00000
H          4.79782        4.68642        0.00000
C          6.63911        3.58622        0.00000
H          7.05407        2.57758        0.00000
C          7.53432        4.63507        0.00000
H          7.14776        5.65250        0.00000
C          8.93921        4.46065        0.00000
H          9.30539        3.43549        0.00000
C          9.87161        5.46439        0.00000
H          9.56172        6.50459        0.00000
O        -11.06774       -7.28926        0.00000
C         11.26191        5.22635        0.00000
N         12.41177        5.05433        0.00000
