# Supplementary material for: Substituent Effects from the Point of View of Energetics and Molecular Geometry in Acene, Polyene, and Polyyne Derivatives
Source: J Org Chem. 2023 Jun 2;88(13):7940–52. doi: 10.1021/acs.joc.2c02936 (PMC10336965; doi:10.1021/acs.joc.2c02936)
Supplement: Supplementary file 2 — jo2c02936_si_002.zip [file jo2c02936_si_002.zip › xyz files (structures)/polyene/10_dodecadecaene/Y_O-/10H.xyz]

42
	Energy: -533476.6046096
C         -2.48921       -0.86548        0.00000
H         -2.50337       -1.95441        0.00000
C         -3.71169       -0.19373        0.00000
H         -3.67212        0.89670        0.00000
C         -4.97768       -0.77535        0.00000
H         -5.04408       -1.86220        0.00000
C         -6.17201       -0.04382        0.00000
H         -6.07732        1.04333        0.00000
C         -7.45981       -0.55940        0.00000
H         -7.58620       -1.64047        0.00000
C         -8.61739        0.24197        0.00000
H         -8.45538        1.32188        0.00000
C         -9.92764       -0.18295        0.00000
H        -10.17116       -1.24214        0.00000
C        -11.01798        0.74552        0.00000
H        -10.70415        1.81624        0.00000
C         -1.24562       -0.22556        0.00000
H         -1.25596        0.86546        0.00000
C         -0.00000       -0.84194        0.00000
H          0.03409       -1.93048        0.00000
C          1.22035       -0.14807       -0.00000
C          2.48546       -0.71118       -0.00000
H          1.16296        0.94144       -0.00000
C          3.68158        0.03418       -0.00000
H          2.56579       -1.79730       -0.00000
H          3.57868        1.12029       -0.00000
C          4.96297       -0.47674       -0.00000
H          5.08830       -1.55859       -0.00000
C          6.13409        0.31862       -0.00000
H          5.98650        1.39953       -0.00000
C          7.42847       -0.14055       -0.00000
H          7.59847       -1.21620       -0.00000
C          8.57428        0.70477       -0.00000
H          8.38178        1.77860       -0.00000
C          9.87754        0.29854       -0.00000
H         10.09531       -0.76848       -0.00000
C         10.99924        1.19854       -0.00000
H         10.75402        2.26075       -0.00000
C         12.30192        0.84770       -0.00000
H         12.60873       -0.19377       -0.00000
O        -12.21940        0.47219        0.00000
H         13.08916        1.59197       -0.00000
