# Supplementary material for: Substituent Effects from the Point of View of Energetics and Molecular Geometry in Acene, Polyene, and Polyyne Derivatives
Source: J Org Chem. 2023 Jun 2;88(13):7940–52. doi: 10.1021/acs.joc.2c02936 (PMC10336965; doi:10.1021/acs.joc.2c02936)
Supplement: Supplementary file 2 — jo2c02936_si_002.zip [file jo2c02936_si_002.zip › xyz files (structures)/polyene/10_dodecadecaene/Y_O-/10NH2.xyz]

44
	Energy: -568222.3040094
C         -3.21575       -0.82700       -0.00073
H         -3.26328       -1.91507        0.00850
C         -4.41386       -0.11867       -0.00410
H         -4.34017        0.97013       -0.01333
C         -5.70168       -0.65883        0.00337
H         -5.80282       -1.74308        0.01259
C         -6.86915        0.10997       -0.00010
H         -6.73860        1.19356       -0.00937
C         -8.17701       -0.36079        0.00701
H         -8.34002       -1.43704        0.01631
C         -9.30423        0.47881        0.00297
H         -9.10427        1.55251       -0.00646
C        -10.63173        0.10251        0.00965
H        -10.91307       -0.94737        0.01910
C        -11.68602        1.06832        0.00454
H        -11.33228        2.12691       -0.00523
C         -1.94860       -0.22613       -0.00806
H         -1.92575        0.86482       -0.01730
C         -0.72567       -0.87918       -0.00441
H         -0.72457       -1.96837        0.00485
C          0.52042       -0.22330       -0.01153
C          1.76356       -0.82489       -0.00741
H          0.49654        0.86752       -0.02087
C          2.98880       -0.11871       -0.01388
H          1.80945       -1.91318        0.00194
H          2.92193        0.97022       -0.02330
C          4.24794       -0.67264       -0.00873
H          4.33468       -1.75852        0.00080
C          5.45368        0.07897       -0.01380
H          5.34808        1.16473       -0.02370
C          6.72433       -0.43229       -0.00612
H          6.84655       -1.51491        0.00380
C          7.91448        0.35821       -0.00881
H          7.77685        1.44019       -0.01889
C          9.19016       -0.12021        0.00057
H          9.33754       -1.19980        0.00716
C         10.37461        0.69709        0.00780
H         10.22658        1.77749       -0.01040
C         11.63924        0.22470        0.02703
H         11.82471       -0.84550        0.04347
O        -12.89881        0.84206        0.00974
N         12.80510        1.00083       -0.06700
H         12.66546        1.98806        0.10590
H         13.59015        0.64871        0.46409
