# Supplementary material for: Substituent Effects from the Point of View of Energetics and Molecular Geometry in Acene, Polyene, and Polyyne Derivatives
Source: J Org Chem. 2023 Jun 2;88(13):7940–52. doi: 10.1021/acs.joc.2c02936 (PMC10336965; doi:10.1021/acs.joc.2c02936)
Supplement: Supplementary file 2 — jo2c02936_si_002.zip [file jo2c02936_si_002.zip › xyz files (structures)/polyene/10_dodecadecaene/Y_O-/10NO2.xyz]

44
	Energy: -661849.5237941
C         -4.29088       -0.80802        0.00003
H         -4.36556       -1.89415        0.00006
C         -5.48505       -0.06813        0.00000
H         -5.38912        1.01815       -0.00003
C         -6.76606       -0.58973        0.00002
H         -6.88460       -1.67180        0.00006
C         -7.93331        0.19975       -0.00001
H         -7.79121        1.28104       -0.00004
C         -9.23079       -0.26605        0.00001
H         -9.40021       -1.34085        0.00005
C        -10.36364        0.58238       -0.00002
H        -10.16393        1.65533       -0.00005
C        -11.67830        0.19630       -0.00000
H        -11.95591       -0.85416        0.00003
C        -12.74542        1.16228       -0.00003
H        -12.40344        2.22316       -0.00007
C         -3.02697       -0.23715        0.00001
H         -2.97298        0.85199       -0.00003
C         -1.80961       -0.93080        0.00003
H         -1.84332       -2.01905        0.00006
C         -0.56393       -0.31355        0.00001
C          0.67431       -0.96188        0.00003
H         -0.55024        0.77684       -0.00003
C          1.90018       -0.29926        0.00001
H          0.68066       -2.05064        0.00006
H          1.87373        0.79089       -0.00003
C          3.15772       -0.90152        0.00003
H          3.20486       -1.98923        0.00006
C          4.36148       -0.19274        0.00000
H          4.29352        0.89560       -0.00003
C          5.63723       -0.74623        0.00002
H          5.72776       -1.83108        0.00006
C          6.81519        0.01202       -0.00000
H          6.70342        1.09648       -0.00004
C          8.10795       -0.48803        0.00002
H          8.24646       -1.56727        0.00005
C          9.24941        0.33383       -0.00001
H          9.11012        1.41142       -0.00005
C         10.54290       -0.11270        0.00001
H         10.84029       -1.15033        0.00004
O        -13.94740        0.91476       -0.00002
N         11.63908        0.77521       -0.00002
O         12.78010        0.26943       -0.00001
O         11.44876        2.00540       -0.00007
