# Supplementary material for: Substituent Effects from the Point of View of Energetics and Molecular Geometry in Acene, Polyene, and Polyyne Derivatives
Source: J Org Chem. 2023 Jun 2;88(13):7940–52. doi: 10.1021/acs.joc.2c02936 (PMC10336965; doi:10.1021/acs.joc.2c02936)
Supplement: Supplementary file 2 — jo2c02936_si_002.zip [file jo2c02936_si_002.zip › xyz files (structures)/polyene/10_dodecadecaene/Y_O-/10OH.xyz]

43
	Energy: -580691.9893368
C         -3.20943       -0.82418        0.00008
H         -3.25736       -1.91223        0.00009
C         -4.40841       -0.11531        0.00005
H         -4.33469        0.97346        0.00004
C         -5.69479       -0.65606        0.00003
H         -5.79561       -1.74034        0.00003
C         -6.86349        0.11253       -0.00001
H         -6.73373        1.19619       -0.00002
C         -8.16973       -0.35995       -0.00003
H         -8.33155       -1.43637       -0.00002
C         -9.29873        0.47858       -0.00006
H         -9.10048        1.55256       -0.00007
C        -10.62460        0.09941       -0.00009
H        -10.90408       -0.95095       -0.00008
C        -11.68129        1.06374       -0.00012
H        -11.33005        2.12303       -0.00012
C         -1.94355       -0.22360        0.00010
H         -1.92008        0.86731        0.00009
C         -0.71994       -0.87776        0.00013
H         -0.71966       -1.96694        0.00014
C          0.52497       -0.22266        0.00016
C          1.76884       -0.82545        0.00007
H          0.50196        0.86818        0.00025
C          2.99276       -0.12001        0.00010
H          1.81394       -1.91375       -0.00003
H          2.92658        0.96898        0.00019
C          4.25283       -0.67469        0.00001
H          4.33932       -1.76055       -0.00008
C          5.45680        0.07697        0.00005
H          5.35099        1.16271        0.00014
C          6.72867       -0.43368       -0.00003
H          6.85234       -1.51606       -0.00013
C          7.91582        0.35945        0.00001
H          7.77627        1.44100        0.00011
C          9.19292       -0.11545       -0.00006
H          9.34437       -1.19429       -0.00016
C         10.37036        0.71248       -0.00002
H         10.23442        1.79201        0.00008
C         11.62964        0.24598       -0.00010
H         11.86051       -0.81549       -0.00020
O        -12.89290        0.83401       -0.00014
O         12.71592        1.10052       -0.00009
H         13.52434        0.58312        0.00004
