# Supplementary material for: Substituent Effects from the Point of View of Energetics and Molecular Geometry in Acene, Polyene, and Polyyne Derivatives
Source: J Org Chem. 2023 Jun 2;88(13):7940–52. doi: 10.1021/acs.joc.2c02936 (PMC10336965; doi:10.1021/acs.joc.2c02936)
Supplement: Supplementary file 2 — jo2c02936_si_002.zip [file jo2c02936_si_002.zip › xyz files (structures)/polyene/1_ethylene/Y_NO2/Cl.xyz]

8
	Energy: -466098.0128185
C          0.00000        0.53541        0.00000
H          0.50916        1.48654        0.00000
C          0.56129       -0.66834        0.00000
H         -0.02144       -1.57933        0.00000
O         -2.13507       -0.36807        0.00000
O         -1.89626        1.79621        0.00000
N         -1.45707        0.65228        0.00000
Cl         2.27028       -0.88828        0.00000
