# Supplementary material for: Substituent Effects from the Point of View of Energetics and Molecular Geometry in Acene, Polyene, and Polyyne Derivatives
Source: J Org Chem. 2023 Jun 2;88(13):7940–52. doi: 10.1021/acs.joc.2c02936 (PMC10336965; doi:10.1021/acs.joc.2c02936)
Supplement: Supplementary file 2 — jo2c02936_si_002.zip [file jo2c02936_si_002.zip › xyz files (structures)/polyene/1_ethylene/Y_NO2/CN.xyz]

9
	Energy: -235571.2029187
C          0.00000        0.48291        0.00000
H          0.29653        1.52117        0.00000
C          0.80179       -0.58034        0.00000
H          0.37428       -1.57806        0.00000
O         -1.90886       -0.83450        0.00000
O         -2.11358        1.33493        0.00000
N         -1.45767        0.30158        0.00000
C          2.21774       -0.45821        0.00000
N          3.37074       -0.38911        0.00000
