# Supplementary material for: Substituent Effects from the Point of View of Energetics and Molecular Geometry in Acene, Polyene, and Polyyne Derivatives
Source: J Org Chem. 2023 Jun 2;88(13):7940–52. doi: 10.1021/acs.joc.2c02936 (PMC10336965; doi:10.1021/acs.joc.2c02936)
Supplement: Supplementary file 2 — jo2c02936_si_002.zip [file jo2c02936_si_002.zip › xyz files (structures)/polyene/1_ethylene/Y_NO2/H.xyz]

8
	Energy: -177683.4770026
C         -0.60038       -0.78187        0.00000
H         -1.67938       -0.73888        0.00000
C          0.15769       -1.86632        0.00000
H          1.23765       -1.79068        0.00000
O          1.21824        0.66864        0.00000
O         -0.79342        1.49726        0.00000
N          0.00000        0.56265        0.00000
H         -0.30067       -2.84706        0.00000
