# Supplementary material for: Substituent Effects from the Point of View of Energetics and Molecular Geometry in Acene, Polyene, and Polyyne Derivatives
Source: J Org Chem. 2023 Jun 2;88(13):7940–52. doi: 10.1021/acs.joc.2c02936 (PMC10336965; doi:10.1021/acs.joc.2c02936)
Supplement: Supplementary file 2 — jo2c02936_si_002.zip [file jo2c02936_si_002.zip › xyz files (structures)/polyene/1_ethylene/Y_NO2/NH2.xyz]

10
	Energy: -212434.4263982
C          0.20380       -0.55405        0.00006
H          0.22279       -1.63265        0.00006
C          1.27452        0.26841       -0.00006
H          1.09460        1.33749       -0.00018
O         -1.26443        1.22532        0.00005
O         -2.04877       -0.80682       -0.00006
N         -1.11658       -0.00035        0.00002
N          2.57018       -0.11649       -0.00006
H          3.30688        0.56642        0.00015
H          2.83625       -1.08760        0.00033
