# Supplementary material for: Substituent Effects from the Point of View of Energetics and Molecular Geometry in Acene, Polyene, and Polyyne Derivatives
Source: J Org Chem. 2023 Jun 2;88(13):7940–52. doi: 10.1021/acs.joc.2c02936 (PMC10336965; doi:10.1021/acs.joc.2c02936)
Supplement: Supplementary file 2 — jo2c02936_si_002.zip [file jo2c02936_si_002.zip › xyz files (structures)/polyene/1_ethylene/Y_NO2/NO2.xyz]

10
	Energy: -306025.2891276
C          0.05292        0.65925        0.00000
H         -0.76956        1.35862        0.00000
C         -0.05292       -0.65925        0.00000
H          0.76956       -1.35862        0.00000
O          2.36909        0.56559        0.00000
O          1.38327        2.50935        0.00000
O         -2.36909       -0.56559        0.00000
O         -1.38327       -2.50935        0.00000
N          1.38327        1.28710        0.00000
N         -1.38327       -1.28710        0.00000
