# Supplementary material for: Substituent Effects from the Point of View of Energetics and Molecular Geometry in Acene, Polyene, and Polyyne Derivatives
Source: J Org Chem. 2023 Jun 2;88(13):7940–52. doi: 10.1021/acs.joc.2c02936 (PMC10336965; doi:10.1021/acs.joc.2c02936)
Supplement: Supplementary file 2 — jo2c02936_si_002.zip [file jo2c02936_si_002.zip › xyz files (structures)/polyene/1_ethylene/Y_NO2/OH.xyz]

9
	Energy: -224913.7503827
C          1.28972        0.30586        0.00003
H          1.15105        1.37930        0.00004
C          0.24259       -0.52991        0.00003
H          0.28379       -1.60910       -0.00002
O         -1.27125        1.21412       -0.00002
O         -2.00684       -0.83502       -0.00002
N         -1.10287       -0.00301        0.00003
O          2.57975       -0.05292       -0.00002
H          2.67799       -1.01418       -0.00006
