# Supplementary material for: Substituent Effects from the Point of View of Energetics and Molecular Geometry in Acene, Polyene, and Polyyne Derivatives
Source: J Org Chem. 2023 Jun 2;88(13):7940–52. doi: 10.1021/acs.joc.2c02936 (PMC10336965; doi:10.1021/acs.joc.2c02936)
Supplement: Supplementary file 2 — jo2c02936_si_002.zip [file jo2c02936_si_002.zip › xyz files (structures)/polyene/1_ethylene/Y_O-/Cl.xyz]

6
	Energy: -384602.9920644
C          1.18747       -0.13958        0.00000
H          1.05899       -1.25011        0.00000
C          0.00000        0.55505        0.00000
H         -0.12824        1.62671        0.00000
O          2.36245        0.33618        0.00000
Cl        -1.58560       -0.32699        0.00000
