# Supplementary material for: Substituent Effects from the Point of View of Energetics and Molecular Geometry in Acene, Polyene, and Polyyne Derivatives
Source: J Org Chem. 2023 Jun 2;88(13):7940–52. doi: 10.1021/acs.joc.2c02936 (PMC10336965; doi:10.1021/acs.joc.2c02936)
Supplement: Supplementary file 2 — jo2c02936_si_002.zip [file jo2c02936_si_002.zip › xyz files (structures)/polyene/1_ethylene/Y_O-/CN.xyz]

7
	Energy: -154096.4350065
C         -1.04736       -0.38413        0.00000
H         -0.70166       -1.44613        0.00000
C          0.00000        0.55199        0.00000
H         -0.23150        1.61246        0.00000
O         -2.27685       -0.16031        0.00000
C          1.34721        0.17107        0.00000
N          2.47841       -0.13106        0.00000
