# Supplementary material for: Substituent Effects from the Point of View of Energetics and Molecular Geometry in Acene, Polyene, and Polyyne Derivatives
Source: J Org Chem. 2023 Jun 2;88(13):7940–52. doi: 10.1021/acs.joc.2c02936 (PMC10336965; doi:10.1021/acs.joc.2c02936)
Supplement: Supplementary file 2 — jo2c02936_si_002.zip [file jo2c02936_si_002.zip › xyz files (structures)/polyene/1_ethylene/Y_O-/H.xyz]

6
	Energy:  -96176.9040817
C          0.00000        0.36675        0.00000
H          0.29089        1.45579        0.00000
C          1.09375       -0.48096        0.00000
H          0.97231       -1.56210        0.00000
O         -1.24063        0.10759        0.00000
H          2.09932       -0.06916        0.00000
