# Supplementary material for: Substituent Effects from the Point of View of Energetics and Molecular Geometry in Acene, Polyene, and Polyyne Derivatives
Source: J Org Chem. 2023 Jun 2;88(13):7940–52. doi: 10.1021/acs.joc.2c02936 (PMC10336965; doi:10.1021/acs.joc.2c02936)
Supplement: Supplementary file 2 — jo2c02936_si_002.zip [file jo2c02936_si_002.zip › xyz files (structures)/polyene/1_ethylene/Y_O-/NH2.xyz]

8
	Energy: -130914.4634424
C         -0.68232       -0.29063       -0.00012
H         -0.44019       -1.39586        0.00013
C          0.45716        0.48885       -0.00034
H          0.38802        1.57423       -0.00026
N          1.81133       -0.05489       -0.00004
H          2.00123       -0.62984        0.81637
H          2.00089       -0.63282       -0.81462
O         -1.90978        0.03490        0.00018
