# Supplementary material for: Substituent Effects from the Point of View of Energetics and Molecular Geometry in Acene, Polyene, and Polyyne Derivatives
Source: J Org Chem. 2023 Jun 2;88(13):7940–52. doi: 10.1021/acs.joc.2c02936 (PMC10336965; doi:10.1021/acs.joc.2c02936)
Supplement: Supplementary file 2 — jo2c02936_si_002.zip [file jo2c02936_si_002.zip › xyz files (structures)/polyene/1_ethylene/Y_O-/NO2.xyz]

8
	Energy: -224566.6327776
C          1.39534        0.40076        0.00000
H          1.70953       -0.66031        0.00000
C          0.00000        0.60316        0.00000
H         -0.44284        1.58733        0.00000
O          2.25493        1.30232        0.00000
O         -0.52606       -1.63679        0.00000
O         -2.13876       -0.15276        0.00000
N         -0.90850       -0.43609        0.00000
