# Supplementary material for: Substituent Effects from the Point of View of Energetics and Molecular Geometry in Acene, Polyene, and Polyyne Derivatives
Source: J Org Chem. 2023 Jun 2;88(13):7940–52. doi: 10.1021/acs.joc.2c02936 (PMC10336965; doi:10.1021/acs.joc.2c02936)
Supplement: Supplementary file 2 — jo2c02936_si_002.zip [file jo2c02936_si_002.zip › xyz files (structures)/polyene/1_ethylene/Y_O-/OH.xyz]

7
	Energy: -143390.6783264
C         -0.26725       -0.65807       -0.00000
H          0.69380       -1.26714        0.00000
C          0.00000        0.68277       -0.00000
H         -0.73858        1.47283       -0.00000
O         -1.37088       -1.30118       -0.00000
O          1.33816        1.20355        0.00000
H          1.91006        0.42712        0.00000
