# Supplementary material for: Substituent Effects from the Point of View of Energetics and Molecular Geometry in Acene, Polyene, and Polyyne Derivatives
Source: J Org Chem. 2023 Jun 2;88(13):7940–52. doi: 10.1021/acs.joc.2c02936 (PMC10336965; doi:10.1021/acs.joc.2c02936)
Supplement: Supplementary file 2 — jo2c02936_si_002.zip [file jo2c02936_si_002.zip › xyz files (structures)/polyene/2_butadiene/Y_NO2/Cl.xyz]

12
	Energy: -514683.4819894
C         -1.42106       -1.57731        0.00000
H         -2.32987       -0.98904        0.00000
C         -0.19309       -1.04261        0.00000
H          0.67833       -1.68906        0.00000
C          0.00000        0.38776        0.00000
H         -0.87197        1.03460        0.00000
C          1.20705        0.96765        0.00000
H          2.16308        0.46539        0.00000
O          0.32754        3.11055        0.00000
O          2.48957        2.84909        0.00000
N          1.33959        2.41621        0.00000
Cl        -1.71241       -3.28385        0.00000
