# Supplementary material for: Substituent Effects from the Point of View of Energetics and Molecular Geometry in Acene, Polyene, and Polyyne Derivatives
Source: J Org Chem. 2023 Jun 2;88(13):7940–52. doi: 10.1021/acs.joc.2c02936 (PMC10336965; doi:10.1021/acs.joc.2c02936)
Supplement: Supplementary file 2 — jo2c02936_si_002.zip [file jo2c02936_si_002.zip › xyz files (structures)/polyene/2_butadiene/Y_NO2/CN.xyz]

13
	Energy: -284158.1753037
C          2.09827       -0.97250        0.00000
H          2.67183       -0.05054        0.00000
C          0.75034       -0.94937        0.00000
H          0.19998       -1.88504        0.00000
C          0.00000        0.28433        0.00000
H          0.53718        1.22774        0.00000
C         -1.33717        0.31783        0.00000
H         -2.00404       -0.53215        0.00000
O         -1.41523        2.63361        0.00000
O         -3.27985        1.50726        0.00000
N         -2.05564        1.58892        0.00000
C          2.85013       -2.17794        0.00000
N          3.48224       -3.14623        0.00000
