# Supplementary material for: Substituent Effects from the Point of View of Energetics and Molecular Geometry in Acene, Polyene, and Polyyne Derivatives
Source: J Org Chem. 2023 Jun 2;88(13):7940–52. doi: 10.1021/acs.joc.2c02936 (PMC10336965; doi:10.1021/acs.joc.2c02936)
Supplement: Supplementary file 2 — jo2c02936_si_002.zip [file jo2c02936_si_002.zip › xyz files (structures)/polyene/2_butadiene/Y_NO2/H.xyz]

12
	Energy: -226266.9046763
C          2.76627       -1.74581        0.00000
H          2.23476       -2.69177        0.00000
C          2.11292       -0.57628        0.00000
H          2.67289        0.35496        0.00000
C          0.66742       -0.48572        0.00000
H          0.09026       -1.40557        0.00000
C          0.00000        0.67378        0.00000
H          0.43098        1.66409        0.00000
O         -2.07778       -0.35326        0.00000
O         -1.96817        1.82113        0.00000
N         -1.45564        0.70415        0.00000
H          3.84851       -1.78960        0.00000
