# Supplementary material for: Substituent Effects from the Point of View of Energetics and Molecular Geometry in Acene, Polyene, and Polyyne Derivatives
Source: J Org Chem. 2023 Jun 2;88(13):7940–52. doi: 10.1021/acs.joc.2c02936 (PMC10336965; doi:10.1021/acs.joc.2c02936)
Supplement: Supplementary file 2 — jo2c02936_si_002.zip [file jo2c02936_si_002.zip › xyz files (structures)/polyene/2_butadiene/Y_NO2/NH2.xyz]

14
	Energy: -261017.0790425
C          2.61205        0.36526        0.00016
H          2.48570        1.44375       -0.00032
C          1.51422       -0.43728        0.00056
H          1.63642       -1.51716        0.00086
C          0.19750        0.10948       -0.00043
H          0.08921        1.19079       -0.00126
C         -0.94280       -0.61117        0.00013
H         -1.01855       -1.68780        0.00048
O         -2.29005        1.26750        0.00027
O         -3.21360       -0.70577        0.00024
N         -2.22708        0.03575        0.00023
N          3.90536       -0.04611       -0.01108
H          4.65935        0.61520        0.04404
H          4.14326       -1.02386        0.02555
