# Supplementary material for: Substituent Effects from the Point of View of Energetics and Molecular Geometry in Acene, Polyene, and Polyyne Derivatives
Source: J Org Chem. 2023 Jun 2;88(13):7940–52. doi: 10.1021/acs.joc.2c02936 (PMC10336965; doi:10.1021/acs.joc.2c02936)
Supplement: Supplementary file 2 — jo2c02936_si_002.zip [file jo2c02936_si_002.zip › xyz files (structures)/polyene/2_butadiene/Y_NO2/NO2.xyz]

14
	Energy: -354615.1928540
C         -0.36223        1.79000        0.00000
H         -1.43748        1.89650        0.00000
C          0.32679        0.64502        0.00000
H          1.41086        0.69444        0.00000
C         -0.32679       -0.64502        0.00000
H         -1.41086       -0.69444        0.00000
C          0.36223       -1.79000        0.00000
H          1.43748       -1.89650        0.00000
O         -1.55105       -3.09809        0.00000
O          0.39958       -4.06826        0.00000
N         -0.32679       -3.08069        0.00000
O          1.55105        3.09809        0.00000
O         -0.39958        4.06826        0.00000
N          0.32679        3.08069        0.00000
