# Supplementary material for: Substituent Effects from the Point of View of Energetics and Molecular Geometry in Acene, Polyene, and Polyyne Derivatives
Source: J Org Chem. 2023 Jun 2;88(13):7940–52. doi: 10.1021/acs.joc.2c02936 (PMC10336965; doi:10.1021/acs.joc.2c02936)
Supplement: Supplementary file 2 — jo2c02936_si_002.zip [file jo2c02936_si_002.zip › xyz files (structures)/polyene/2_butadiene/Y_NO2/OH.xyz]

13
	Energy: -273502.0069721
C          1.06903        2.42622        0.00000
H          0.11129        2.93471        0.00000
C          1.16808        1.08148        0.00000
H          2.14859        0.61089        0.00000
C          0.00000        0.24816        0.00000
H         -0.97551        0.72602        0.00000
C          0.02330       -1.09444        0.00000
H          0.90076       -1.72328        0.00000
O         -2.28449       -1.26696        0.00000
O         -1.08175       -3.08279        0.00000
N         -1.20622       -1.85812        0.00000
O          2.08624        3.30525        0.00000
H          2.93593        2.84594        0.00000
