# Supplementary material for: Substituent Effects from the Point of View of Energetics and Molecular Geometry in Acene, Polyene, and Polyyne Derivatives
Source: J Org Chem. 2023 Jun 2;88(13):7940–52. doi: 10.1021/acs.joc.2c02936 (PMC10336965; doi:10.1021/acs.joc.2c02936)
Supplement: Supplementary file 2 — jo2c02936_si_002.zip [file jo2c02936_si_002.zip › xyz files (structures)/polyene/2_butadiene/Y_O-/Cl.xyz]

10
	Energy: -433189.5663743
C         -1.22645       -0.51995        0.00000
H         -1.44874       -1.57573        0.00000
C          0.00000        0.05716        0.00000
H          0.02129        1.14840        0.00000
C          1.27145       -0.57356        0.00000
H          1.34417       -1.65892        0.00000
C          2.46053        0.17121        0.00000
H          2.28834        1.27995        0.00000
O          3.64454       -0.23758        0.00000
Cl        -2.72909        0.46458        0.00000
