# Supplementary material for: Substituent Effects from the Point of View of Energetics and Molecular Geometry in Acene, Polyene, and Polyyne Derivatives
Source: J Org Chem. 2023 Jun 2;88(13):7940–52. doi: 10.1021/acs.joc.2c02936 (PMC10336965; doi:10.1021/acs.joc.2c02936)
Supplement: Supplementary file 2 — jo2c02936_si_002.zip [file jo2c02936_si_002.zip › xyz files (structures)/polyene/2_butadiene/Y_O-/CN.xyz]

11
	Energy: -202678.4753835
C         -1.14467        0.94863        0.00000
H         -2.12634        0.48479        0.00000
C          0.00000        0.16470        0.00000
H          0.94972        0.70276        0.00000
C          0.09345       -1.22766        0.00000
H         -0.80539       -1.84048        0.00000
C          1.34502       -1.88783        0.00000
H          2.21911       -1.18885        0.00000
O          1.56692       -3.11131        0.00000
C         -1.11633        2.35123        0.00000
N         -1.11961        3.51970        0.00000
