# Supplementary material for: Substituent Effects from the Point of View of Energetics and Molecular Geometry in Acene, Polyene, and Polyyne Derivatives
Source: J Org Chem. 2023 Jun 2;88(13):7940–52. doi: 10.1021/acs.joc.2c02936 (PMC10336965; doi:10.1021/acs.joc.2c02936)
Supplement: Supplementary file 2 — jo2c02936_si_002.zip [file jo2c02936_si_002.zip › xyz files (structures)/polyene/2_butadiene/Y_O-/H.xyz]

10
	Energy: -144766.0994390
C          2.45413       -0.22182        0.00000
H          2.81973        0.80192        0.00000
C          1.11800       -0.50813        0.00000
H          0.85477       -1.57074        0.00000
C          0.00000        0.36708        0.00000
H          0.15884        1.44464        0.00000
C         -1.31970       -0.10380        0.00000
H         -1.38828       -1.22451        0.00000
O         -2.39493        0.54482        0.00000
H          3.19983       -1.00989        0.00000
