# Supplementary material for: Substituent Effects from the Point of View of Energetics and Molecular Geometry in Acene, Polyene, and Polyyne Derivatives
Source: J Org Chem. 2023 Jun 2;88(13):7940–52. doi: 10.1021/acs.joc.2c02936 (PMC10336965; doi:10.1021/acs.joc.2c02936)
Supplement: Supplementary file 2 — jo2c02936_si_002.zip [file jo2c02936_si_002.zip › xyz files (structures)/polyene/2_butadiene/Y_O-/NH2.xyz]

12
	Energy: -179507.3822815
C          1.75931        0.47253        0.00150
H          1.85305        1.55485       -0.03942
C          0.54202       -0.13157        0.01869
H          0.55572       -1.22774        0.05051
C         -0.76525        0.43977       -0.01289
H         -0.87885        1.52191       -0.05554
C         -1.92319       -0.34351        0.01192
H         -1.70850       -1.44594        0.04748
N          3.02777       -0.23065       -0.07087
H          3.44520       -0.36500        0.84953
H          2.89755       -1.15590       -0.46827
O         -3.12949        0.01363       -0.00044
