# Supplementary material for: Substituent Effects from the Point of View of Energetics and Molecular Geometry in Acene, Polyene, and Polyyne Derivatives
Source: J Org Chem. 2023 Jun 2;88(13):7940–52. doi: 10.1021/acs.joc.2c02936 (PMC10336965; doi:10.1021/acs.joc.2c02936)
Supplement: Supplementary file 2 — jo2c02936_si_002.zip [file jo2c02936_si_002.zip › xyz files (structures)/polyene/2_butadiene/Y_O-/NO2.xyz]

12
	Energy: -273147.8961078
C         -0.41828       -1.00049        0.00000
H         -1.45178       -1.31169        0.00000
C          0.00000        0.32176        0.00000
H          1.07804        0.47000        0.00000
C         -0.80661        1.44899        0.00000
H         -1.89049        1.36316        0.00000
C         -0.24802        2.75837        0.00000
H          0.86843        2.77204        0.00000
O         -0.85838        3.83538        0.00000
O          0.00412       -3.22984        0.00000
O          1.71631       -1.85948        0.00000
N          0.47669       -2.06196        0.00000
