# Supplementary material for: Substituent Effects from the Point of View of Energetics and Molecular Geometry in Acene, Polyene, and Polyyne Derivatives
Source: J Org Chem. 2023 Jun 2;88(13):7940–52. doi: 10.1021/acs.joc.2c02936 (PMC10336965; doi:10.1021/acs.joc.2c02936)
Supplement: Supplementary file 2 — jo2c02936_si_002.zip [file jo2c02936_si_002.zip › xyz files (structures)/polyene/2_butadiene/Y_O-/OH.xyz]

11
	Energy: -191998.2571874
C          0.86600        1.61499        0.00000
H          1.94427        1.52611        0.00000
C          0.00000        0.57946        0.00000
H         -1.06417        0.84861        0.00000
C          0.25137       -0.83234        0.00000
H          1.27820       -1.19375        0.00000
C         -0.77994       -1.77193        0.00000
H         -1.80207       -1.30257        0.00000
O         -0.71864       -3.03044        0.00000
O          0.48118        2.97842        0.00000
H         -0.48107        2.99675        0.00000
