# Supplementary material for: Substituent Effects from the Point of View of Energetics and Molecular Geometry in Acene, Polyene, and Polyyne Derivatives
Source: J Org Chem. 2023 Jun 2;88(13):7940–52. doi: 10.1021/acs.joc.2c02936 (PMC10336965; doi:10.1021/acs.joc.2c02936)
Supplement: Supplementary file 2 — jo2c02936_si_002.zip [file jo2c02936_si_002.zip › xyz files (structures)/polyene/3_hexatriene/Y_NO2/Cl.xyz]

16
	Energy: -563266.8882111
C          2.84291       -1.83878        0.00000
H          2.37105       -2.81292        0.00000
C          2.16473       -0.68286        0.00000
H          2.70860        0.25698        0.00000
C          0.72369       -0.63806        0.00000
H          0.19663       -1.58972        0.00000
C          0.00000        0.50670        0.00000
H          0.51534        1.46386        0.00000
C         -1.43699        0.51580        0.00000
H         -1.96364       -0.43396        0.00000
C         -2.17650        1.63626        0.00000
H         -1.80494        2.65023        0.00000
O         -4.18307        0.48168        0.00000
O         -4.20921        2.65966        0.00000
N         -3.62567        1.57661        0.00000
Cl         4.57575       -1.92329        0.00000
