# Supplementary material for: Substituent Effects from the Point of View of Energetics and Molecular Geometry in Acene, Polyene, and Polyyne Derivatives
Source: J Org Chem. 2023 Jun 2;88(13):7940–52. doi: 10.1021/acs.joc.2c02936 (PMC10336965; doi:10.1021/acs.joc.2c02936)
Supplement: Supplementary file 2 — jo2c02936_si_002.zip [file jo2c02936_si_002.zip › xyz files (structures)/polyene/3_hexatriene/Y_NO2/CN.xyz]

17
	Energy: -332742.7113794
C          3.57487       -0.52468        0.00000
H          3.51864       -1.60894        0.00000
C          2.45346        0.22831        0.00000
H          2.54413        1.31077        0.00000
C          1.12732       -0.33113        0.00000
H          1.04205       -1.41537        0.00000
C          0.00000        0.41887        0.00000
H          0.08173        1.50289        0.00000
C         -1.31957       -0.15501        0.00000
H         -1.42045       -1.23607        0.00000
C         -2.44194        0.57839        0.00000
H         -2.50614        1.65656        0.00000
O         -3.82342       -1.28044        0.00000
O         -4.71498        0.70718        0.00000
N         -3.75184       -0.05559        0.00000
C          4.87987        0.03372        0.00000
N          5.95230        0.46780        0.00000
