# Supplementary material for: Substituent Effects from the Point of View of Energetics and Molecular Geometry in Acene, Polyene, and Polyyne Derivatives
Source: J Org Chem. 2023 Jun 2;88(13):7940–52. doi: 10.1021/acs.joc.2c02936 (PMC10336965; doi:10.1021/acs.joc.2c02936)
Supplement: Supplementary file 2 — jo2c02936_si_002.zip [file jo2c02936_si_002.zip › xyz files (structures)/polyene/3_hexatriene/Y_NO2/H.xyz]

16
	Energy: -274849.8632051
C          1.71519       -4.27259        0.00000
H          2.74275       -3.92341        0.00000
C          0.68404       -3.41484        0.00000
H         -0.33283       -3.80014        0.00000
C          0.83783       -1.97725        0.00000
H          1.85563       -1.59184        0.00000
C         -0.19217       -1.09946        0.00000
H         -1.21257       -1.47481        0.00000
C          0.00000        0.32535        0.00000
H          1.01447        0.71277        0.00000
C         -1.00587        1.21429        0.00000
H         -2.06172        0.98807        0.00000
O          0.41541        3.04217        0.00000
O         -1.73790        3.36935        0.00000
N         -0.74589        2.64127        0.00000
H          1.56131       -5.34465        0.00000
