# Supplementary material for: Substituent Effects from the Point of View of Energetics and Molecular Geometry in Acene, Polyene, and Polyyne Derivatives
Source: J Org Chem. 2023 Jun 2;88(13):7940–52. doi: 10.1021/acs.joc.2c02936 (PMC10336965; doi:10.1021/acs.joc.2c02936)
Supplement: Supplementary file 2 — jo2c02936_si_002.zip [file jo2c02936_si_002.zip › xyz files (structures)/polyene/3_hexatriene/Y_NO2/NH2.xyz]

18
	Energy: -309598.9466718
C          3.91670        0.43170        0.00149
H          3.80296        1.51174        0.00123
C          2.81205       -0.36028        0.00192
H          2.92953       -1.44145        0.00135
C          1.49061        0.17724       -0.00065
H          1.40488        1.26326       -0.00231
C          0.33682       -0.54802       -0.00024
H          0.39022       -1.63385        0.00005
C         -0.95263        0.06439       -0.00031
H         -1.00895        1.14935       -0.00053
C         -2.12177       -0.60897        0.00002
H         -2.23885       -1.68209        0.00012
O         -3.39944        1.31787       -0.00034
O         -4.39506       -0.62064        0.00149
N         -3.38223        0.08512        0.00036
N          5.21025        0.00588       -0.03239
H          5.96098        0.65400        0.13073
H          5.42839       -0.97223        0.07106
