# Supplementary material for: Substituent Effects from the Point of View of Energetics and Molecular Geometry in Acene, Polyene, and Polyyne Derivatives
Source: J Org Chem. 2023 Jun 2;88(13):7940–52. doi: 10.1021/acs.joc.2c02936 (PMC10336965; doi:10.1021/acs.joc.2c02936)
Supplement: Supplementary file 2 — jo2c02936_si_002.zip [file jo2c02936_si_002.zip › xyz files (structures)/polyene/3_hexatriene/Y_NO2/NO2.xyz]

18
	Energy: -403200.7655258
C          1.20354        2.80321        0.00000
H          0.33674        3.44781        0.00000
C          1.20354        1.46347        0.00000
H          2.16258        0.95458        0.00000
C         -0.00275        0.67666        0.00000
H         -0.95291        1.20460        0.00000
C          0.00275       -0.67666        0.00000
H          0.95291       -1.20460        0.00000
O          2.34106        4.77589        0.00000
O          3.51584        2.94127        0.00000
N          2.45331        3.55321        0.00000
C         -1.20354       -1.46347        0.00000
H         -2.16258       -0.95458        0.00000
C         -1.20354       -2.80321        0.00000
H         -0.33674       -3.44781        0.00000
O         -3.51584       -2.94127        0.00000
O         -2.34106       -4.77589        0.00000
N         -2.45331       -3.55321        0.00000
