# Supplementary material for: Substituent Effects from the Point of View of Energetics and Molecular Geometry in Acene, Polyene, and Polyyne Derivatives
Source: J Org Chem. 2023 Jun 2;88(13):7940–52. doi: 10.1021/acs.joc.2c02936 (PMC10336965; doi:10.1021/acs.joc.2c02936)
Supplement: Supplementary file 2 — jo2c02936_si_002.zip [file jo2c02936_si_002.zip › xyz files (structures)/polyene/3_hexatriene/Y_NO2/OH.xyz]

17
	Energy: -322088.6346266
C         -3.92718        0.44639        0.00001
H         -3.86792        1.52908       -0.00002
C         -2.82879       -0.33568        0.00001
H         -2.94097       -1.41828        0.00003
C         -1.50100        0.20878       -0.00002
H         -1.41699        1.29409       -0.00004
C         -0.35719       -0.52196       -0.00002
H         -0.41613       -1.60747        0.00000
C          0.94223        0.08202       -0.00005
H          1.00956        1.16616       -0.00007
C          2.09764       -0.60686       -0.00005
H          2.20278       -1.68137       -0.00002
O          3.40247        1.30371        0.00005
O          4.37194       -0.64743        0.00008
N          3.37295        0.07371       -0.00007
O         -5.20954        0.03111        0.00003
H         -5.25427       -0.93347        0.00005
