# Supplementary material for: Substituent Effects from the Point of View of Energetics and Molecular Geometry in Acene, Polyene, and Polyyne Derivatives
Source: J Org Chem. 2023 Jun 2;88(13):7940–52. doi: 10.1021/acs.joc.2c02936 (PMC10336965; doi:10.1021/acs.joc.2c02936)
Supplement: Supplementary file 2 — jo2c02936_si_002.zip [file jo2c02936_si_002.zip › xyz files (structures)/polyene/3_hexatriene/Y_O-/Cl.xyz]

14
	Energy: -481774.3531683
C         -2.46648        0.29631        0.00000
H         -2.77414        1.33099        0.00000
C         -1.19303       -0.16089        0.00000
H         -1.05864       -1.24253        0.00000
C          0.00000        0.61802        0.00000
H         -0.09524        1.70259        0.00000
C          1.26595        0.05844        0.00000
H          1.30521       -1.03492        0.00000
C          2.51115        0.70120        0.00000
H          2.56625        1.78786        0.00000
C          3.72560       -0.01962        0.00000
H          3.58507       -1.13085        0.00000
O          4.88937        0.42646        0.00000
Cl        -3.86486       -0.81092        0.00000
