# Supplementary material for: Substituent Effects from the Point of View of Energetics and Molecular Geometry in Acene, Polyene, and Polyyne Derivatives
Source: J Org Chem. 2023 Jun 2;88(13):7940–52. doi: 10.1021/acs.joc.2c02936 (PMC10336965; doi:10.1021/acs.joc.2c02936)
Supplement: Supplementary file 2 — jo2c02936_si_002.zip [file jo2c02936_si_002.zip › xyz files (structures)/polyene/3_hexatriene/Y_O-/CN.xyz]

15
	Energy: -251260.6025670
C          2.43969        1.13166        0.00000
H          2.28051        2.20560        0.00000
C          1.36054        0.26654        0.00000
H          1.59130       -0.79909        0.00000
C          0.00000        0.60646        0.00000
H         -0.26878        1.66165        0.00000
C         -1.02446       -0.34183        0.00000
H         -0.70729       -1.38796        0.00000
C         -2.39643       -0.12596        0.00000
H         -2.79644        0.88523        0.00000
C         -3.32402       -1.20244        0.00000
H         -2.84261       -2.21142        0.00000
O         -4.56195       -1.13582        0.00000
C          3.77575        0.69840        0.00000
N          4.89321        0.36223        0.00000
