# Supplementary material for: Substituent Effects from the Point of View of Energetics and Molecular Geometry in Acene, Polyene, and Polyyne Derivatives
Source: J Org Chem. 2023 Jun 2;88(13):7940–52. doi: 10.1021/acs.joc.2c02936 (PMC10336965; doi:10.1021/acs.joc.2c02936)
Supplement: Supplementary file 2 — jo2c02936_si_002.zip [file jo2c02936_si_002.zip › xyz files (structures)/polyene/3_hexatriene/Y_O-/H.xyz]

14
	Energy: -193352.5391512
C          3.62409       -0.79874        0.00000
H          3.63801       -1.88524        0.00000
C          2.45569       -0.10063        0.00000
H          2.53511        0.98963        0.00000
C          1.12066       -0.60333        0.00000
H          0.98733       -1.68506        0.00000
C          0.00000        0.20566        0.00000
H          0.19055        1.28348        0.00000
C         -1.35621       -0.15933        0.00000
H         -1.63813       -1.21055        0.00000
C         -2.39059        0.79902        0.00000
H         -2.01832        1.85586        0.00000
O         -3.62504        0.61130        0.00000
H          4.58386       -0.29448        0.00000
