# Supplementary material for: Substituent Effects from the Point of View of Energetics and Molecular Geometry in Acene, Polyene, and Polyyne Derivatives
Source: J Org Chem. 2023 Jun 2;88(13):7940–52. doi: 10.1021/acs.joc.2c02936 (PMC10336965; doi:10.1021/acs.joc.2c02936)
Supplement: Supplementary file 2 — jo2c02936_si_002.zip [file jo2c02936_si_002.zip › xyz files (structures)/polyene/3_hexatriene/Y_O-/NH2.xyz]

16
	Energy: -228095.2791642
C          3.01609        0.38928        0.01421
H          3.15695        1.46684        0.00052
C          1.77668       -0.15517        0.01127
H          1.72261       -1.24856        0.02163
C          0.51019        0.51988       -0.01745
H          0.52185        1.60921       -0.04760
C         -0.70403       -0.13043       -0.00121
H         -0.66024       -1.22419        0.02137
C         -2.00595        0.41189       -0.00943
H         -2.14352        1.49166       -0.02951
C         -3.15700       -0.39620        0.01005
H         -2.92890       -1.49376        0.03089
N          4.24238       -0.35446       -0.09289
H          4.84241       -0.22174        0.71862
H          4.05183       -1.34866       -0.16969
O         -4.35944       -0.04813        0.00741
