# Supplementary material for: Substituent Effects from the Point of View of Energetics and Molecular Geometry in Acene, Polyene, and Polyyne Derivatives
Source: J Org Chem. 2023 Jun 2;88(13):7940–52. doi: 10.1021/acs.joc.2c02936 (PMC10336965; doi:10.1021/acs.joc.2c02936)
Supplement: Supplementary file 2 — jo2c02936_si_002.zip [file jo2c02936_si_002.zip › xyz files (structures)/polyene/3_hexatriene/Y_O-/NO2.xyz]

16
	Energy: -321728.3682320
C         -2.06742       -0.62826        0.00000
H         -2.77085        0.19055        0.00000
C         -0.69342       -0.47785        0.00000
H         -0.11785       -1.40032        0.00000
C          0.00000        0.73013        0.00000
H         -0.56441        1.66080        0.00000
C          1.40125        0.80430        0.00000
H          1.93053       -0.15112        0.00000
C          2.18776        1.94036        0.00000
H          1.73643        2.92943        0.00000
C          3.61294        1.86424        0.00000
H          4.01029        0.82066        0.00000
O          4.41078        2.80723        0.00000
O         -1.99027       -2.92763        0.00000
O         -3.93557       -1.91571        0.00000
N         -2.67862       -1.87979        0.00000
