# Supplementary material for: Substituent Effects from the Point of View of Energetics and Molecular Geometry in Acene, Polyene, and Polyyne Derivatives
Source: J Org Chem. 2023 Jun 2;88(13):7940–52. doi: 10.1021/acs.joc.2c02936 (PMC10336965; doi:10.1021/acs.joc.2c02936)
Supplement: Supplementary file 2 — jo2c02936_si_002.zip [file jo2c02936_si_002.zip › xyz files (structures)/polyene/3_hexatriene/Y_O-/OH.xyz]

15
	Energy: -240593.2564877
C          0.16716       -3.04771        0.00000
H         -0.84136       -3.44026        0.00000
C          0.47514       -1.73487        0.00000
H          1.54122       -1.48361        0.00000
C         -0.42131       -0.61059        0.00000
H         -1.49025       -0.82035        0.00000
C          0.00000        0.69990        0.00000
H          1.08400        0.85415        0.00000
C         -0.76703        1.88384        0.00000
H         -1.85410        1.82612        0.00000
C         -0.17676        3.16037        0.00000
H          0.94425        3.13114        0.00000
O         -0.73305        4.28159        0.00000
O          1.10451       -4.09145        0.00000
H          1.98137       -3.69391        0.00000
