# Supplementary material for: Substituent Effects from the Point of View of Energetics and Molecular Geometry in Acene, Polyene, and Polyyne Derivatives
Source: J Org Chem. 2023 Jun 2;88(13):7940–52. doi: 10.1021/acs.joc.2c02936 (PMC10336965; doi:10.1021/acs.joc.2c02936)
Supplement: Supplementary file 2 — jo2c02936_si_002.zip [file jo2c02936_si_002.zip › xyz files (structures)/polyene/4_octatetraene/Y_NO2/Cl.xyz]

20
	Energy: -611849.7707491
C         -2.69487        2.85384        0.00000
H         -3.64063        2.33278        0.00000
C         -1.47395        2.29109        0.00000
H         -0.61597        2.95689        0.00000
C         -1.24512        0.87555        0.00000
H         -2.11150        0.21880        0.00000
C          0.00000        0.33351        0.00000
H          0.85740        1.00402        0.00000
O         -1.85735        5.01126        0.00000
O         -4.01472        4.70724        0.00000
N         -2.85526        4.29311        0.00000
C          0.27373       -1.07440        0.00000
H         -0.57896       -1.74995        0.00000
C          1.52585       -1.59458        0.00000
H          2.37564       -0.91517        0.00000
C          1.81148       -3.00706        0.00000
H          0.97401       -3.69837        0.00000
C          3.06202       -3.48964        0.00000
H          3.94804       -2.86827        0.00000
Cl         3.42356       -5.18884        0.00000
