# Supplementary material for: Substituent Effects from the Point of View of Energetics and Molecular Geometry in Acene, Polyene, and Polyyne Derivatives
Source: J Org Chem. 2023 Jun 2;88(13):7940–52. doi: 10.1021/acs.joc.2c02936 (PMC10336965; doi:10.1021/acs.joc.2c02936)
Supplement: Supplementary file 2 — jo2c02936_si_002.zip [file jo2c02936_si_002.zip › xyz files (structures)/polyene/4_octatetraene/Y_NO2/CN.xyz]

21
	Energy: -381326.2800005
C         -3.68512        0.12073        0.00000
H         -3.98250       -0.91747        0.00000
C         -2.42763        0.59139        0.00000
H         -2.29300        1.66886        0.00000
C         -1.26400       -0.25002        0.00000
H         -1.41457       -1.32668        0.00000
C          0.00000        0.24387        0.00000
H          0.13970        1.32285        0.00000
O         -4.62642        2.23564        0.00000
O         -5.93075        0.49068        0.00000
N         -4.82239        1.02333        0.00000
C          1.18129       -0.57046        0.00000
H          1.04311       -1.64959        0.00000
C          2.44234       -0.07036        0.00000
H          2.58483        1.00802        0.00000
C          3.62084       -0.89259        0.00000
H          3.48152       -1.97010        0.00000
C          4.87869       -0.39633        0.00000
H          5.05514        0.67487        0.00000
C          6.03351       -1.22055        0.00000
N          6.98863       -1.87410        0.00000
