# Supplementary material for: Substituent Effects from the Point of View of Energetics and Molecular Geometry in Acene, Polyene, and Polyyne Derivatives
Source: J Org Chem. 2023 Jun 2;88(13):7940–52. doi: 10.1021/acs.joc.2c02936 (PMC10336965; doi:10.1021/acs.joc.2c02936)
Supplement: Supplementary file 2 — jo2c02936_si_002.zip [file jo2c02936_si_002.zip › xyz files (structures)/polyene/4_octatetraene/Y_NO2/H.xyz]

20
	Energy: -323432.5030664
C         -2.31090        1.40380        0.00000
H         -2.08186        2.45898        0.00000
C         -1.42169        0.39526        0.00000
H         -1.81262       -0.61793        0.00000
C          0.00000        0.58191        0.00000
H          0.38067        1.60030        0.00000
C          0.87643       -0.45529        0.00000
H          0.48082       -1.46930        0.00000
O         -4.13945       -0.01456        0.00000
O         -4.46361        2.13977        0.00000
N         -3.73537        1.14672        0.00000
C          2.30452       -0.31438        0.00000
H          2.70648        0.69672        0.00000
C          3.16220       -1.36329        0.00000
H          2.75674       -2.37351        0.00000
C          4.60174       -1.23869        0.00000
H          5.00533       -0.22868        0.00000
C          5.44414       -2.28331        0.00000
H          5.07935       -3.30547        0.00000
H          6.51840       -2.14584        0.00000
