# Supplementary material for: Substituent Effects from the Point of View of Energetics and Molecular Geometry in Acene, Polyene, and Polyyne Derivatives
Source: J Org Chem. 2023 Jun 2;88(13):7940–52. doi: 10.1021/acs.joc.2c02936 (PMC10336965; doi:10.1021/acs.joc.2c02936)
Supplement: Supplementary file 2 — jo2c02936_si_002.zip [file jo2c02936_si_002.zip › xyz files (structures)/polyene/4_octatetraene/Y_NO2/NH2.xyz]

22
	Energy: -358180.9810680
C         -3.31752       -0.58644        0.00056
H         -3.46286       -1.65615        0.00169
C         -2.13031        0.05507       -0.00062
H         -2.15468        1.14106       -0.00182
C         -0.86026       -0.59611       -0.00026
H         -0.84068       -1.68318        0.00078
C          0.31793        0.09112       -0.00100
H          0.27214        1.17942       -0.00221
O         -4.54378        1.37327        0.00021
O         -5.59039       -0.53865        0.00103
N         -4.55943        0.14058        0.00057
C          1.61699       -0.49722       -0.00016
H          1.67913       -1.58333        0.00094
C          2.76898        0.23226       -0.00084
H          2.68164        1.31838       -0.00336
C          4.09221       -0.30283        0.00271
H          4.20899       -1.38432        0.00232
C          5.19868        0.48558        0.00217
H          5.08920        1.56607        0.00150
N          6.49336        0.05425       -0.03962
H          7.24046        0.69629        0.16205
H          6.70237       -0.92356        0.08621
