# Supplementary material for: Substituent Effects from the Point of View of Energetics and Molecular Geometry in Acene, Polyene, and Polyyne Derivatives
Source: J Org Chem. 2023 Jun 2;88(13):7940–52. doi: 10.1021/acs.joc.2c02936 (PMC10336965; doi:10.1021/acs.joc.2c02936)
Supplement: Supplementary file 2 — jo2c02936_si_002.zip [file jo2c02936_si_002.zip › xyz files (structures)/polyene/4_octatetraene/Y_NO2/NO2.xyz]

22
	Energy: -451784.9110559
C         -0.46738        4.25635        0.00000
H         -1.54198        4.36454        0.00000
C          0.21936        3.10350        0.00000
H          1.30365        3.16085        0.00000
C         -0.40565        1.80956        0.00000
H         -1.49205        1.76999        0.00000
C          0.30079        0.65154        0.00000
H          1.38755        0.69941        0.00000
O          1.44657        5.55928        0.00000
O         -0.50267        6.53232        0.00000
N          0.21936        5.53771        0.00000
C         -0.30079       -0.65154        0.00000
H         -1.38755       -0.69941        0.00000
C          0.40565       -1.80956        0.00000
H          1.49205       -1.76999        0.00000
C         -0.21936       -3.10350        0.00000
H         -1.30365       -3.16085        0.00000
C          0.46738       -4.25635        0.00000
H          1.54198       -4.36454        0.00000
O         -1.44657       -5.55928        0.00000
O          0.50267       -6.53232        0.00000
N         -0.21936       -5.53771        0.00000
