# Supplementary material for: Substituent Effects from the Point of View of Energetics and Molecular Geometry in Acene, Polyene, and Polyyne Derivatives
Source: J Org Chem. 2023 Jun 2;88(13):7940–52. doi: 10.1021/acs.joc.2c02936 (PMC10336965; doi:10.1021/acs.joc.2c02936)
Supplement: Supplementary file 2 — jo2c02936_si_002.zip [file jo2c02936_si_002.zip › xyz files (structures)/polyene/4_octatetraene/Y_NO2/OH.xyz]

21
	Energy: -370675.3814350
C          1.39571        5.04317        0.00000
H          0.36608        5.38279        0.00000
C          1.72489        3.73583        0.00000
H          2.77518        3.44935        0.00000
C          0.74005        2.69147        0.00000
H         -0.30311        3.00325        0.00000
C          1.01284        1.36080        0.00000
H          2.04990        1.03211        0.00000
C         -0.00000        0.34969        0.00000
H         -1.03435        0.68983        0.00000
C          0.23520       -0.99015       -0.00000
H          1.26107       -1.35014       -0.00000
C         -0.81807       -1.95898       -0.00000
H         -1.84581       -1.60762       -0.00000
C         -0.62121       -3.29099       -0.00000
H          0.33293       -3.79621       -0.00000
O         -2.88384       -3.77133       -0.00000
O         -1.44734       -5.40994       -0.00000
N         -1.73428       -4.21114       -0.00000
O          2.25079        6.08789        0.00000
H          3.16473        5.77676        0.00000
