# Supplementary material for: Substituent Effects from the Point of View of Energetics and Molecular Geometry in Acene, Polyene, and Polyyne Derivatives
Source: J Org Chem. 2023 Jun 2;88(13):7940–52. doi: 10.1021/acs.joc.2c02936 (PMC10336965; doi:10.1021/acs.joc.2c02936)
Supplement: Supplementary file 2 — jo2c02936_si_002.zip [file jo2c02936_si_002.zip › xyz files (structures)/polyene/4_octatetraene/Y_O-/Cl.xyz]

18
	Energy: -530358.1659828
C          1.87965        4.60323        0.00000
H          2.84147        4.03215        0.00000
C          0.72742        3.77680        0.00000
H         -0.24460        4.26497        0.00000
C          0.81837        2.38645        0.00000
H          1.83326        1.97933        0.00000
C         -0.21302        1.45102        0.00000
H         -1.24072        1.81181        0.00000
C          0.00000        0.05889        0.00000
H          1.04454       -0.26206        0.00000
C         -0.94983       -0.94124        0.00000
H         -2.00260       -0.66407        0.00000
C         -0.62389       -2.33102        0.00000
H          0.43681       -2.57913        0.00000
C         -1.49898       -3.35994        0.00000
H         -2.57551       -3.27670        0.00000
O          1.92835        5.84462        0.00000
Cl        -0.96222       -5.05461        0.00000
