# Supplementary material for: Substituent Effects from the Point of View of Energetics and Molecular Geometry in Acene, Polyene, and Polyyne Derivatives
Source: J Org Chem. 2023 Jun 2;88(13):7940–52. doi: 10.1021/acs.joc.2c02936 (PMC10336965; doi:10.1021/acs.joc.2c02936)
Supplement: Supplementary file 2 — jo2c02936_si_002.zip [file jo2c02936_si_002.zip › xyz files (structures)/polyene/4_octatetraene/Y_O-/CN.xyz]

19
	Energy: -299842.5975638
C         -0.80209       -4.68498        0.00000
H         -1.86977       -4.35615        0.00000
C          0.13225       -3.60898        0.00000
H          1.18997       -3.86057        0.00000
C         -0.27955       -2.28725        0.00000
H         -1.35960       -2.12111        0.00000
C          0.51905       -1.13634        0.00000
H          1.60076       -1.25969        0.00000
C          0.00000        0.15942        0.00000
H         -1.08880        0.24376        0.00000
C          0.71169        1.35482        0.00000
H          1.79969        1.31137        0.00000
C          0.09813        2.61952        0.00000
H         -0.99161        2.62931        0.00000
C          0.73060        3.84589        0.00000
H          1.81462        3.90379        0.00000
O         -0.55181       -5.89631        0.00000
C          0.03981        5.07049        0.00000
N         -0.51143        6.09775        0.00000
