# Supplementary material for: Substituent Effects from the Point of View of Energetics and Molecular Geometry in Acene, Polyene, and Polyyne Derivatives
Source: J Org Chem. 2023 Jun 2;88(13):7940–52. doi: 10.1021/acs.joc.2c02936 (PMC10336965; doi:10.1021/acs.joc.2c02936)
Supplement: Supplementary file 2 — jo2c02936_si_002.zip [file jo2c02936_si_002.zip › xyz files (structures)/polyene/4_octatetraene/Y_O-/H.xyz]

18
	Energy: -241937.3485010
C         -3.73187       -0.13192        0.00000
H         -3.60215       -1.24344        0.00000
C         -2.50882        0.58148        0.00000
H         -2.55730        1.66830        0.00000
C         -1.27304       -0.06800        0.00000
H         -1.31499       -1.16094        0.00000
C          0.00000        0.49094        0.00000
H          0.09009        1.57664        0.00000
C          1.18789       -0.27135        0.00000
H          1.05403       -1.35636        0.00000
C          2.48765        0.18376        0.00000
H          2.66639        1.25872        0.00000
C          3.62963       -0.67632        0.00000
H          3.40402       -1.74499        0.00000
C          4.93991       -0.32117        0.00000
H          5.24668        0.72094        0.00000
O         -4.88781        0.32780        0.00000
H          5.72758       -1.06573        0.00000
