# Supplementary material for: Substituent Effects from the Point of View of Energetics and Molecular Geometry in Acene, Polyene, and Polyyne Derivatives
Source: J Org Chem. 2023 Jun 2;88(13):7940–52. doi: 10.1021/acs.joc.2c02936 (PMC10336965; doi:10.1021/acs.joc.2c02936)
Supplement: Supplementary file 2 — jo2c02936_si_002.zip [file jo2c02936_si_002.zip › xyz files (structures)/polyene/4_octatetraene/Y_O-/NH2.xyz]

20
	Energy: -276681.1590960
C         -4.38310       -0.46378        0.00937
H         -4.13310       -1.55510        0.01799
C         -3.24638        0.37490       -0.00292
H         -3.41109        1.45048       -0.01193
C         -1.94249       -0.13698       -0.00271
H         -1.86800       -1.22845        0.00650
C         -0.73947        0.55185       -0.01162
H         -0.76423        1.64127       -0.02069
C          0.53021       -0.07975       -0.00760
H          0.51194       -1.17295        0.00337
C          1.76801        0.51260       -0.01512
H          1.82570        1.60073       -0.03235
C          3.00946       -0.21189        0.00707
H          2.92233       -1.30192        0.00528
C          4.25810        0.30560        0.01857
H          4.41771        1.38042        0.01899
N          5.46410       -0.45285       -0.09030
H          6.13172       -0.22918        0.64213
H          5.27972       -1.44989       -0.05751
O         -5.58593       -0.13510        0.01125
