# Supplementary material for: Substituent Effects from the Point of View of Energetics and Molecular Geometry in Acene, Polyene, and Polyyne Derivatives
Source: J Org Chem. 2023 Jun 2;88(13):7940–52. doi: 10.1021/acs.joc.2c02936 (PMC10336965; doi:10.1021/acs.joc.2c02936)
Supplement: Supplementary file 2 — jo2c02936_si_002.zip [file jo2c02936_si_002.zip › xyz files (structures)/polyene/4_octatetraene/Y_O-/NO2.xyz]

20
	Energy: -370309.1242439
C          0.56120        5.31041        0.00000
H          1.64506        5.04311        0.00000
C         -0.31634        4.18141        0.00000
H         -1.38573        4.37636        0.00000
C          0.16636        2.88962        0.00000
H          1.25284        2.77712        0.00000
C         -0.57865        1.69690        0.00000
H         -1.66474        1.77051        0.00000
C          0.00000        0.43455        0.00000
H          1.09058        0.39419        0.00000
C         -0.66649       -0.79456        0.00000
H         -1.75507       -0.78932        0.00000
C         -0.00173       -2.02244        0.00000
H          1.08531       -2.01910        0.00000
C         -0.60108       -3.26408        0.00000
H         -1.66791       -3.42875        0.00000
O          0.23809        6.50054        0.00000
O          1.39027       -4.41694        0.00000
O         -0.49753       -5.53048        0.00000
N          0.13905       -4.44855        0.00000
