# Supplementary material for: Substituent Effects from the Point of View of Energetics and Molecular Geometry in Acene, Polyene, and Polyyne Derivatives
Source: J Org Chem. 2023 Jun 2;88(13):7940–52. doi: 10.1021/acs.joc.2c02936 (PMC10336965; doi:10.1021/acs.joc.2c02936)
Supplement: Supplementary file 2 — jo2c02936_si_002.zip [file jo2c02936_si_002.zip › xyz files (structures)/polyene/4_octatetraene/Y_O-/OH.xyz]

19
	Energy: -289186.0884174
C          1.01761       -4.27198        0.00000
H          2.06688       -3.88133        0.00000
C          0.03690       -3.25439        0.00000
H         -1.00792       -3.55820       -0.00000
C          0.37504       -1.89590        0.00000
H          1.44771       -1.68065        0.00000
C         -0.46403       -0.79173       -0.00000
H         -1.54113       -0.95645       -0.00000
C          0.00000        0.54763       -0.00000
H          1.08676        0.66834        0.00000
C         -0.74440        1.70020       -0.00000
H         -1.83082        1.62250       -0.00000
C         -0.17686        3.02243       -0.00000
H          0.91616        3.07041        0.00000
C         -0.83997        4.19523       -0.00000
H         -1.91888        4.28232       -0.00000
O          0.84856       -5.50670        0.00000
O         -0.24313        5.45570       -0.00000
H          0.71197        5.33220        0.00000
