# Supplementary material for: Substituent Effects from the Point of View of Energetics and Molecular Geometry in Acene, Polyene, and Polyyne Derivatives
Source: J Org Chem. 2023 Jun 2;88(13):7940–52. doi: 10.1021/acs.joc.2c02936 (PMC10336965; doi:10.1021/acs.joc.2c02936)
Supplement: Supplementary file 2 — jo2c02936_si_002.zip [file jo2c02936_si_002.zip › xyz files (structures)/polyene/5_decapentaene/Y_NO2/Cl.xyz]

24
	Energy: -660432.5111154
C         -2.26590        1.48845        0.00000
H         -1.84590        2.49122        0.00000
C         -1.42858        0.41678        0.00000
H         -1.86473       -0.58052        0.00000
C          0.00000        0.50094        0.00000
H          0.44309        1.49458        0.00000
C          0.81793       -0.58535        0.00000
H          0.36669       -1.57603        0.00000
C          2.24982       -0.52286        0.00000
H          2.70532        0.46528        0.00000
C          3.05367       -1.61563        0.00000
H          2.59679       -2.60301        0.00000
C          4.49333       -1.55623        0.00000
H          4.96392       -0.57742        0.00000
C          5.26259       -2.65412        0.00000
H          4.87347       -3.66385        0.00000
C         -3.69210        1.35664        0.00000
H         -4.12190        0.35933        0.00000
C         -4.54299        2.39898        0.00000
H         -4.27329        3.44451        0.00000
O         -6.42337        1.05116        0.00000
O         -6.66559        3.21658        0.00000
N         -5.97505        2.19654        0.00000
Cl         7.00041       -2.59632        0.00000
