# Supplementary material for: Substituent Effects from the Point of View of Energetics and Molecular Geometry in Acene, Polyene, and Polyyne Derivatives
Source: J Org Chem. 2023 Jun 2;88(13):7940–52. doi: 10.1021/acs.joc.2c02936 (PMC10336965; doi:10.1021/acs.joc.2c02936)
Supplement: Supplementary file 2 — jo2c02936_si_002.zip [file jo2c02936_si_002.zip › xyz files (structures)/polyene/5_decapentaene/Y_NO2/CN.xyz]

25
	Energy: -429909.4551631
C         -2.45154        0.12991        0.00000
H         -2.58950        1.20826        0.00000
C         -1.19154       -0.37884        0.00000
H         -1.06721       -1.45991        0.00000
C          0.00000        0.41564        0.00000
H         -0.12025        1.49695        0.00000
C          1.25527       -0.10632        0.00000
H          1.37258       -1.18814        0.00000
C          2.45145        0.68228        0.00000
H          2.33332        1.76404        0.00000
C          3.70604        0.16263        0.00000
H          3.83214       -0.91781        0.00000
C          4.89529        0.96686        0.00000
H          4.77031        2.04628        0.00000
C          6.14831        0.45617        0.00000
H          6.31252       -0.61692        0.00000
C         -3.62276       -0.69769        0.00000
H         -3.49898       -1.77651        0.00000
C         -4.87746       -0.21601        0.00000
H         -5.16478        0.82494        0.00000
O         -5.83723       -2.32182        0.00000
O         -7.12588       -0.56502        0.00000
N         -6.02108       -1.10682        0.00000
C          7.31194        1.26721        0.00000
N          8.27462        1.91002        0.00000
