# Supplementary material for: Substituent Effects from the Point of View of Energetics and Molecular Geometry in Acene, Polyene, and Polyyne Derivatives
Source: J Org Chem. 2023 Jun 2;88(13):7940–52. doi: 10.1021/acs.joc.2c02936 (PMC10336965; doi:10.1021/acs.joc.2c02936)
Supplement: Supplementary file 2 — jo2c02936_si_002.zip [file jo2c02936_si_002.zip › xyz files (structures)/polyene/5_decapentaene/Y_NO2/H.xyz]

24
	Energy: -372015.0819928
C         -1.14437        0.96696        0.00000
H         -2.10409        0.45604        0.00000
C          0.00000        0.23187        0.00000
H          0.95247        0.75906        0.00000
C          0.05012       -1.19833        0.00000
H         -0.89749       -1.73308        0.00000
C          1.20832       -1.91054        0.00000
H          2.15208       -1.36768        0.00000
C          1.28289       -3.34264        0.00000
H          0.34207       -3.88989        0.00000
C          2.44550       -4.03980        0.00000
H          3.38633       -3.49200        0.00000
C          2.53049       -5.48188        0.00000
H          1.58863       -6.02642        0.00000
C          3.68404       -6.16831        0.00000
H          4.64444       -5.66282        0.00000
C         -1.14482        2.39901        0.00000
H         -0.19133        2.91899        0.00000
C         -2.26080        3.15115        0.00000
H         -3.27718        2.78659        0.00000
O         -1.09039        5.14659        0.00000
O         -3.26877        5.19007        0.00000
N         -2.19006        4.59487        0.00000
H          3.69963       -7.25119        0.00000
