# Supplementary material for: Substituent Effects from the Point of View of Energetics and Molecular Geometry in Acene, Polyene, and Polyyne Derivatives
Source: J Org Chem. 2023 Jun 2;88(13):7940–52. doi: 10.1021/acs.joc.2c02936 (PMC10336965; doi:10.1021/acs.joc.2c02936)
Supplement: Supplementary file 2 — jo2c02936_si_002.zip [file jo2c02936_si_002.zip › xyz files (structures)/polyene/5_decapentaene/Y_NO2/NH2.xyz]

26
	Energy: -406763.1628537
C         -2.06726       -0.61305        0.00022
H         -2.07106       -1.70029        0.00095
C         -0.87350        0.04811       -0.00036
H         -0.89328        1.13703       -0.00114
C          0.40948       -0.57219        0.00024
H          0.44388       -1.65962        0.00108
C          1.58274        0.12585       -0.00014
H          1.52925        1.21402       -0.00125
C          2.88591       -0.45287        0.00042
H          2.95363       -1.53886        0.00126
C          4.03592        0.27992       -0.00061
H          3.94650        1.36588       -0.00308
C          5.36071       -0.25316        0.00279
H          5.47775       -1.33478        0.00189
C          6.46746        0.53397        0.00233
H          6.35953        1.61461        0.00216
C         -3.32292        0.06489        0.00012
H         -3.32472        1.15108       -0.00007
C         -4.52285       -0.55287        0.00023
H         -4.68921       -1.61953        0.00030
O         -5.70986        1.43063       -0.00038
O         -6.79435       -0.46027        0.00076
N         -5.75020        0.19857        0.00021
N          7.76346        0.10053       -0.04462
H          8.50713        0.73910        0.18078
H          7.96736       -0.87693        0.09344
