# Supplementary material for: Substituent Effects from the Point of View of Energetics and Molecular Geometry in Acene, Polyene, and Polyyne Derivatives
Source: J Org Chem. 2023 Jun 2;88(13):7940–52. doi: 10.1021/acs.joc.2c02936 (PMC10336965; doi:10.1021/acs.joc.2c02936)
Supplement: Supplementary file 2 — jo2c02936_si_002.zip [file jo2c02936_si_002.zip › xyz files (structures)/polyene/5_decapentaene/Y_NO2/NO2.xyz]

26
	Energy: -500368.4430869
C          0.81387        2.96832        0.00000
H          1.88875        2.80544        0.00000
C         -0.02046        1.89649        0.00000
H         -1.09438        2.07133        0.00000
C          0.42095        0.53358        0.00000
H          1.49441        0.35643        0.00000
C         -0.42095       -0.53359        0.00000
H         -1.49441       -0.35643        0.00000
C          0.02046       -1.89650        0.00000
H          1.09438       -2.07134        0.00000
C         -0.81387       -2.96832        0.00000
H         -1.88875       -2.80544        0.00000
C         -0.33977       -4.32271        0.00000
H          0.73132       -4.50124        0.00000
C         -1.14956       -5.39441        0.00000
H         -2.22945       -5.38326        0.00000
O          0.60902       -6.89932        0.00000
O         -1.43564       -7.65194        0.00000
N         -0.60903       -6.74119        0.00000
C          0.33977        4.32271        0.00000
H         -0.73132        4.50124        0.00000
C          1.14956        5.39441        0.00000
H          2.22945        5.38326        0.00000
O         -0.60903        6.89932        0.00000
O          1.43564        7.65194        0.00000
N          0.60902        6.74119        0.00000
