# Supplementary material for: Substituent Effects from the Point of View of Energetics and Molecular Geometry in Acene, Polyene, and Polyyne Derivatives
Source: J Org Chem. 2023 Jun 2;88(13):7940–52. doi: 10.1021/acs.joc.2c02936 (PMC10336965; doi:10.1021/acs.joc.2c02936)
Supplement: Supplementary file 2 — jo2c02936_si_002.zip [file jo2c02936_si_002.zip › xyz files (structures)/polyene/5_decapentaene/Y_NO2/OH.xyz]

25
	Energy: -419262.2109838
C         -4.04549        0.31106        0.00004
H         -3.96811        1.39709        0.00006
C         -2.89750       -0.41562        0.00002
H         -2.96021       -1.50195        0.00000
C         -1.59082        0.16711        0.00002
H         -1.53787        1.25489        0.00003
C         -0.42383       -0.53467       -0.00001
H         -0.46245       -1.62197       -0.00003
C          0.86611        0.07949       -0.00001
H          0.89349        1.16795        0.00001
C          2.05025       -0.59319       -0.00003
H          2.04334       -1.68038       -0.00005
C          3.31620        0.07179       -0.00003
H          3.33167        1.15780       -0.00002
C          4.50474       -0.56258       -0.00006
H          4.65831       -1.63124       -0.00007
O          5.71921        1.40551       -0.00002
O          6.77796       -0.49943       -0.00006
N          5.74549        0.17463       -0.00006
C         -5.37105       -0.24104        0.00005
H         -5.47293       -1.32508        0.00003
C         -6.47947        0.52591        0.00007
H         -6.43693        1.60920        0.00009
O         -7.75901        0.09088        0.00007
H         -7.78673       -0.87407        0.00006
