# Supplementary material for: Substituent Effects from the Point of View of Energetics and Molecular Geometry in Acene, Polyene, and Polyyne Derivatives
Source: J Org Chem. 2023 Jun 2;88(13):7940–52. doi: 10.1021/acs.joc.2c02936 (PMC10336965; doi:10.1021/acs.joc.2c02936)
Supplement: Supplementary file 2 — jo2c02936_si_002.zip [file jo2c02936_si_002.zip › xyz files (structures)/polyene/5_decapentaene/Y_O-/Cl.xyz]

22
	Energy: -578941.3148202
C          3.75429        0.33118        0.00000
H          3.76759       -0.76176        0.00000
C          2.49096        0.92835        0.00000
H          2.43442        2.01587        0.00000
C          1.29217        0.20371        0.00000
H          1.38836       -0.88444        0.00000
C          0.00000        0.70849        0.00000
H         -0.13334        1.78953        0.00000
C         -1.15783       -0.09943        0.00000
H         -0.98813       -1.17828        0.00000
C         -2.46815        0.32061        0.00000
H         -2.67661        1.38893        0.00000
C         -3.58035       -0.57771        0.00000
H         -3.34629       -1.64105        0.00000
C         -4.88305       -0.22756        0.00000
H         -5.26382        0.78302        0.00000
C          4.99557        0.95266        0.00000
H          5.07055        2.03748        0.00000
C          6.20729        0.20826        0.00000
H          6.05591       -0.89917        0.00000
O          7.36525        0.64979        0.00000
Cl        -6.18448       -1.43175        0.00000
