# Supplementary material for: Substituent Effects from the Point of View of Energetics and Molecular Geometry in Acene, Polyene, and Polyyne Derivatives
Source: J Org Chem. 2023 Jun 2;88(13):7940–52. doi: 10.1021/acs.joc.2c02936 (PMC10336965; doi:10.1021/acs.joc.2c02936)
Supplement: Supplementary file 2 — jo2c02936_si_002.zip [file jo2c02936_si_002.zip › xyz files (structures)/polyene/5_decapentaene/Y_O-/CN.xyz]

23
	Energy: -348424.4508088
C         -3.39624       -0.96289        0.00000
H         -3.03698       -1.99458        0.00000
C         -2.40828        0.03484        0.00000
H         -2.72957        1.07495        0.00000
C         -1.04328       -0.23670        0.00000
H         -0.75605       -1.29001        0.00000
C          0.00000        0.69080        0.00000
H         -0.25320        1.74986        0.00000
C          1.35351        0.33537        0.00000
H          1.57430       -0.73372        0.00000
C          2.44394        1.19420        0.00000
H          2.26075        2.26742        0.00000
C          3.78030        0.74940        0.00000
H          3.93352       -0.32924        0.00000
C          4.90810        1.53999        0.00000
H          4.81961        2.62194        0.00000
C         -4.76720       -0.79266        0.00000
H         -5.20399        0.20274        0.00000
C         -5.66144       -1.90625        0.00000
H         -5.14972       -2.89883        0.00000
O         -6.89551       -1.87023        0.00000
C          6.21599        1.02018        0.00000
N          7.30758        0.61336        0.00000
