# Supplementary material for: Substituent Effects from the Point of View of Energetics and Molecular Geometry in Acene, Polyene, and Polyyne Derivatives
Source: J Org Chem. 2023 Jun 2;88(13):7940–52. doi: 10.1021/acs.joc.2c02936 (PMC10336965; doi:10.1021/acs.joc.2c02936)
Supplement: Supplementary file 2 — jo2c02936_si_002.zip [file jo2c02936_si_002.zip › xyz files (structures)/polyene/5_decapentaene/Y_O-/H.xyz]

22
	Energy: -290521.1684384
C         -2.35047        0.84233        0.00000
H         -1.97731        1.86988        0.00000
C         -1.38023       -0.16063        0.00000
H         -1.71050       -1.19848        0.00000
C          0.00000        0.09384        0.00000
H          0.29283        1.14647        0.00000
C          1.03051       -0.83162        0.00000
H          0.77586       -1.89085        0.00000
C          2.40205       -0.48327        0.00000
H          2.62133        0.58702        0.00000
C          3.48075       -1.33369        0.00000
H          3.30158       -2.40832        0.00000
C          4.84313       -0.89197        0.00000
H          4.98165        0.19077        0.00000
C          5.95749       -1.66291        0.00000
H          5.89797       -2.74738        0.00000
C         -3.73371        0.70068        0.00000
H         -4.18665       -0.28804        0.00000
C         -4.60334        1.82360        0.00000
H         -4.06976        2.80609        0.00000
O         -5.84409        1.82244        0.00000
H          6.94872       -1.22484        0.00000
