# Supplementary material for: Substituent Effects from the Point of View of Energetics and Molecular Geometry in Acene, Polyene, and Polyyne Derivatives
Source: J Org Chem. 2023 Jun 2;88(13):7940–52. doi: 10.1021/acs.joc.2c02936 (PMC10336965; doi:10.1021/acs.joc.2c02936)
Supplement: Supplementary file 2 — jo2c02936_si_002.zip [file jo2c02936_si_002.zip › xyz files (structures)/polyene/5_decapentaene/Y_O-/NH2.xyz]

24
	Energy: -325309.9910456
C         -3.17611       -0.16203       -0.00106
H         -3.07487       -1.25082        0.00186
C         -1.98632        0.56040       -0.00728
H         -2.04200        1.64839       -0.01020
C         -0.70974       -0.03534       -0.00916
H         -0.69374       -1.12809       -0.00645
C          0.51758        0.59754       -0.01253
H          0.53875        1.68713       -0.01516
C          1.76506       -0.08404       -0.01029
H          1.70967       -1.17522       -0.00659
C          3.01554        0.47323       -0.01176
H          3.10112        1.55956       -0.02071
C          4.24062       -0.28060        0.00555
H          4.13445       -1.36805       -0.00383
C          5.49404        0.22251        0.02197
H          5.66225        1.29587        0.03064
C         -4.48375        0.32264        0.00198
H         -4.67216        1.39401       -0.00072
C         -5.60604       -0.54271        0.00923
H         -5.33594       -1.62819        0.01150
N          6.68844       -0.54186       -0.08540
H          7.39323       -0.27190        0.59274
H          6.51495       -1.53712        0.00054
O         -6.81002       -0.23277        0.01303
