# Supplementary material for: Substituent Effects from the Point of View of Energetics and Molecular Geometry in Acene, Polyene, and Polyyne Derivatives
Source: J Org Chem. 2023 Jun 2;88(13):7940–52. doi: 10.1021/acs.joc.2c02936 (PMC10336965; doi:10.1021/acs.joc.2c02936)
Supplement: Supplementary file 2 — jo2c02936_si_002.zip [file jo2c02936_si_002.zip › xyz files (structures)/polyene/5_decapentaene/Y_O-/NO2.xyz]

24
	Energy: -418890.0414913
C         -0.11653       -4.15714        0.00000
H          0.97475       -4.11395        0.00000
C         -0.78614       -2.91798        0.00000
H         -1.87461       -2.92442        0.00000
C         -0.13114       -1.69646        0.00000
H          0.95993       -1.72343        0.00000
C         -0.72388       -0.42676        0.00000
H         -1.81117       -0.36882        0.00000
C          0.00000        0.76228        0.00000
H          1.08759        0.67595        0.00000
C         -0.52306        2.05528        0.00000
H         -1.60521        2.17300        0.00000
C          0.27530        3.20391        0.00000
H          1.35526        3.08122        0.00000
C         -0.18585        4.50037        0.00000
H         -1.22804        4.78160        0.00000
C         -0.68196       -5.41258        0.00000
H         -1.76153       -5.53861        0.00000
C          0.12181       -6.59790        0.00000
H          1.22063       -6.40265        0.00000
O         -0.28075       -7.76192        0.00000
O          1.91932        5.43055        0.00000
O          0.16452        6.74189        0.00000
N          0.68091        5.59969        0.00000
