# Supplementary material for: Substituent Effects from the Point of View of Energetics and Molecular Geometry in Acene, Polyene, and Polyyne Derivatives
Source: J Org Chem. 2023 Jun 2;88(13):7940–52. doi: 10.1021/acs.joc.2c02936 (PMC10336965; doi:10.1021/acs.joc.2c02936)
Supplement: Supplementary file 2 — jo2c02936_si_002.zip [file jo2c02936_si_002.zip › xyz files (structures)/polyene/5_decapentaene/Y_O-/OH.xyz]

23
	Energy: -337777.4856120
C          0.06271        3.16533        0.00000
H          1.15367        3.09159        0.00000
C         -0.62962        1.95671        0.00000
H         -1.71858        1.98407       -0.00000
C          0.00000        0.69792        0.00000
H          1.09277        0.71198        0.00000
C         -0.59852       -0.54738       -0.00000
H         -1.68685       -0.60021       -0.00000
C          0.12033       -1.77262       -0.00000
H          1.20927       -1.68283        0.00000
C         -0.39637       -3.04041       -0.00000
H         -1.47834       -3.16458       -0.00000
C          0.40379       -4.23720       -0.00000
H          1.48714       -4.09017       -0.00000
C         -0.04762       -5.50578       -0.00000
H         -1.09685       -5.77249       -0.00000
C         -0.45444        4.45919        0.00000
H         -1.52994        4.62181        0.00000
C          0.38423        5.60267        0.00000
H          1.47584        5.35887        0.00000
O          0.04455        6.79780        0.00000
O          0.74958       -6.64321       -0.00000
H          1.67192       -6.36540       -0.00000
