# Supplementary material for: Substituent Effects from the Point of View of Energetics and Molecular Geometry in Acene, Polyene, and Polyyne Derivatives
Source: J Org Chem. 2023 Jun 2;88(13):7940–52. doi: 10.1021/acs.joc.2c02936 (PMC10336965; doi:10.1021/acs.joc.2c02936)
Supplement: Supplementary file 2 — jo2c02936_si_002.zip [file jo2c02936_si_002.zip › xyz files (structures)/polyene/monosubstituted/10_dodecadecaene/10monoCl.xyz]

42
	Energy: -775020.9282149
C         -3.11676        3.19921        0.00000
H         -3.96219        2.51306        0.00000
C         -3.36719        4.53870        0.00000
H         -2.52213        5.22523        0.00000
C         -4.67516        5.11712        0.00000
H         -5.51982        4.42995        0.00000
C         -4.92615        6.45448        0.00000
H         -4.08281        7.14300        0.00000
C         -6.23867        7.03189        0.00000
H         -7.08077        6.34141        0.00000
C         -6.49325        8.36401        0.00000
H         -5.65576        9.05956        0.00000
C         -7.81896        8.93733        0.00000
H         -8.65039        8.23496        0.00000
C         -8.08042       10.25470        0.00000
H         -7.28275       10.99073        0.00000
C         -1.81041        2.62124        0.00000
H         -0.96510        3.30753        0.00000
C         -1.55929        1.28105        0.00000
H         -2.40446        0.59463        0.00000
C         -0.25301        0.70433        0.00000
C          0.00000       -0.63556        0.00000
H          0.59173        1.39136        0.00000
C          1.30785       -1.20967        0.00000
H         -0.84381       -1.32360        0.00000
H          2.15089       -0.52050        0.00000
C          1.56412       -2.54827        0.00000
H          0.72256       -3.23898        0.00000
C          2.87510       -3.11864        0.00000
H          3.71526       -2.42592        0.00000
C          3.13610       -4.45454        0.00000
H          2.29832       -5.14970        0.00000
C          4.45305       -5.01915        0.00000
H          5.28873       -4.32123        0.00000
C          4.71976       -6.34994        0.00000
H          3.88916       -7.05265        0.00000
C          6.05150       -6.90101        0.00000
H          6.88661       -6.20601        0.00000
C          6.30111       -8.21792        0.00000
H          5.53491       -8.98152        0.00000
Cl         7.91599       -8.87876        0.00000
H         -9.09583       10.63140        0.00000
