# Supplementary material for: Substituent Effects from the Point of View of Energetics and Molecular Geometry in Acene, Polyene, and Polyyne Derivatives
Source: J Org Chem. 2023 Jun 2;88(13):7940–52. doi: 10.1021/acs.joc.2c02936 (PMC10336965; doi:10.1021/acs.joc.2c02936)
Supplement: Supplementary file 2 — jo2c02936_si_002.zip [file jo2c02936_si_002.zip › xyz files (structures)/polyene/monosubstituted/10_dodecadecaene/10monoCN.xyz]

43
	Energy: -544499.5302631
C         -1.99410       -3.67950        0.00000
H         -3.00624       -3.27863        0.00000
C         -1.82914       -5.03250        0.00000
H         -0.81623       -5.43182        0.00000
C         -2.90078       -5.97890        0.00000
H         -3.91405       -5.58068        0.00000
C         -2.73215       -7.32929        0.00000
H         -1.71893       -7.72758        0.00000
C         -3.80541       -8.27985        0.00000
H         -4.81851       -7.88085        0.00000
C         -3.63780       -9.62571        0.00000
H         -2.62688      -10.02966        0.00000
C         -4.72240      -10.57951        0.00000
H         -5.73006      -10.16846        0.00000
C         -4.56274      -11.91293        0.00000
H         -3.57629      -12.36555        0.00000
C         -0.92020       -2.73856        0.00000
H          0.09122       -3.14177        0.00000
C         -1.07874       -1.38374        0.00000
H         -2.08880       -0.97784        0.00000
C          0.00000       -0.44969        0.00000
C         -0.14936        0.90656        0.00000
H          1.00900       -0.85900        0.00000
C          0.93690        1.83150        0.00000
H         -1.15626        1.32003        0.00000
H          1.94233        1.41341        0.00000
C          0.79997        3.18890        0.00000
H         -0.20252        3.61266        0.00000
C          1.89683        4.10200        0.00000
H          2.89720        3.67187        0.00000
C          1.77676        5.46012        0.00000
H          0.78074        5.89838        0.00000
C          2.88910        6.35674        0.00000
H          3.88198        5.90962        0.00000
C          2.79311        7.71455        0.00000
H          1.80797        8.17591        0.00000
C          3.93130        8.58379        0.00000
H          4.91326        8.11739        0.00000
C          3.85936        9.93768        0.00000
H          2.89904       10.44361        0.00000
C          5.00581       10.77071        0.00000
N          5.92936       11.47007        0.00000
H         -5.41139      -12.58577        0.00000
