# Supplementary material for: Substituent Effects from the Point of View of Energetics and Molecular Geometry in Acene, Polyene, and Polyyne Derivatives
Source: J Org Chem. 2023 Jun 2;88(13):7940–52. doi: 10.1021/acs.joc.2c02936 (PMC10336965; doi:10.1021/acs.joc.2c02936)
Supplement: Supplementary file 2 — jo2c02936_si_002.zip [file jo2c02936_si_002.zip › xyz files (structures)/polyene/monosubstituted/10_dodecadecaene/10monoNH2.xyz]

44
	Energy: -521346.7306798
C          3.80161        0.26953       -0.00041
H          3.78574        1.35855       -0.00146
C          5.01101       -0.35960        0.00028
H          5.03082       -1.44821        0.00133
C          6.27173        0.31492       -0.00026
H          6.24820        1.40380       -0.00136
C          7.48310       -0.30582        0.00052
H          7.51127       -1.39418        0.00160
C          8.74251        0.37928       -0.00001
H          8.70962        1.46799       -0.00110
C          9.95452       -0.23008        0.00076
H          9.99643       -1.31796        0.00184
C         11.21599        0.47302        0.00022
H         11.16300        1.56031       -0.00087
C         12.42256       -0.11767        0.00095
H         12.52445       -1.19829        0.00203
C          2.53818       -0.39602        0.00017
H          2.55052       -1.48477        0.00127
C          1.33186        0.24115       -0.00057
H          1.32359        1.33029       -0.00167
C          0.06456       -0.41532       -0.00011
C         -1.13757        0.23044       -0.00083
H          0.06905       -1.50415        0.00085
C         -2.41005       -0.41593       -0.00035
H         -1.13762        1.31967       -0.00185
H         -2.41431       -1.50476        0.00072
C         -3.60654        0.23972       -0.00104
H         -3.59670        1.32900       -0.00219
C         -4.88610       -0.39436       -0.00027
H         -4.90109       -1.48310        0.00063
C         -6.07461        0.27357       -0.00051
H         -6.05175        1.36285       -0.00169
C         -7.36445       -0.34391        0.00028
H         -7.39431       -1.43227        0.00133
C         -8.53992        0.34213       -0.00085
H         -8.49615        1.43092       -0.00409
C         -9.84606       -0.24763        0.00408
H         -9.91155       -1.33423        0.00205
C        -10.98832        0.48041        0.00439
H        -10.93752        1.56533        0.00446
N        -12.26975       -0.02194       -0.06059
H        -12.40274       -1.00577        0.12017
H        -13.02245        0.56388        0.26291
H         13.33768        0.46164        0.00049
