# Supplementary material for: Substituent Effects from the Point of View of Energetics and Molecular Geometry in Acene, Polyene, and Polyyne Derivatives
Source: J Org Chem. 2023 Jun 2;88(13):7940–52. doi: 10.1021/acs.joc.2c02936 (PMC10336965; doi:10.1021/acs.joc.2c02936)
Supplement: Supplementary file 2 — jo2c02936_si_002.zip [file jo2c02936_si_002.zip › xyz files (structures)/polyene/monosubstituted/10_dodecadecaene/10monoOH.xyz]

43
	Energy: -533818.4491109
C          3.79708        0.30356       -0.00004
H          3.79133        1.39253       -0.00008
C          4.99936       -0.33820       -0.00000
H          5.00746       -1.42696        0.00003
C          6.26790        0.32220        0.00000
H          6.25753        1.41117       -0.00003
C          7.47069       -0.31434        0.00004
H          7.48442       -1.40297        0.00008
C          8.73952        0.35362        0.00005
H          8.72222        1.44259        0.00001
C          9.94188       -0.27408        0.00010
H          9.96714       -1.36247        0.00014
C         11.21423        0.40943        0.00010
H         11.17881        1.49735        0.00006
C         12.41046       -0.20153        0.00015
H         12.49401       -1.28370        0.00019
C          2.52773       -0.35170       -0.00005
H          2.53179       -1.44052       -0.00002
C          1.32672        0.29420       -0.00008
H          1.32480        1.38319       -0.00011
C          0.05568       -0.35655       -0.00008
C         -1.14341        0.29307       -0.00012
H          0.05600       -1.44540       -0.00005
C         -2.41691       -0.35372       -0.00012
H         -1.14205        1.38208       -0.00015
H         -2.41994       -1.44259       -0.00009
C         -3.61326        0.29963       -0.00016
H         -3.60808        1.38866       -0.00019
C         -4.89064       -0.34254       -0.00015
H         -4.89748       -1.43142       -0.00013
C         -6.08258        0.31531       -0.00017
H         -6.07255        1.40439       -0.00019
C         -7.36648       -0.32072       -0.00016
H         -7.37879       -1.40951       -0.00013
C         -8.54959        0.34520       -0.00018
H         -8.53041        1.43382       -0.00025
C         -9.84633       -0.27868       -0.00008
H         -9.88408       -1.36741       -0.00034
C        -10.99958        0.41572        0.00033
H        -11.02946        1.49912        0.00054
O        -12.25382       -0.10437        0.00050
H        -12.21238       -1.06842        0.00022
H         13.33524        0.36218        0.00015
