# Supplementary material for: Substituent Effects from the Point of View of Energetics and Molecular Geometry in Acene, Polyene, and Polyyne Derivatives
Source: J Org Chem. 2023 Jun 2;88(13):7940–52. doi: 10.1021/acs.joc.2c02936 (PMC10336965; doi:10.1021/acs.joc.2c02936)
Supplement: Supplementary file 2 — jo2c02936_si_002.zip [file jo2c02936_si_002.zip › xyz files (structures)/polyene/monosubstituted/1_ethylene/Cl.out.xyz]

6
	Energy: -337748.7581695
C          1.29215        1.05266        0.00000
H          2.05791        0.28720        0.00000
C          0.00000        0.76520        0.00000
H         -0.78934        1.50480        0.00000
Cl        -0.62503       -0.86998        0.00000
H          1.60409        2.09049        0.00000
