# Supplementary material for: Substituent Effects from the Point of View of Energetics and Molecular Geometry in Acene, Polyene, and Polyyne Derivatives
Source: J Org Chem. 2023 Jun 2;88(13):7940–52. doi: 10.1021/acs.joc.2c02936 (PMC10336965; doi:10.1021/acs.joc.2c02936)
Supplement: Supplementary file 2 — jo2c02936_si_002.zip [file jo2c02936_si_002.zip › xyz files (structures)/polyene/monosubstituted/1_ethylene/CN.out.xyz]

7
	Energy: -107225.2846667
C          1.31776        0.98491        0.00000
H          2.02905        0.16789        0.00000
C          0.00000        0.77010        0.00000
H         -0.70462        1.59538        0.00000
C         -0.57735       -0.53567        0.00000
N         -1.06831       -1.58187        0.00000
H          1.71128        1.99375        0.00000
