# Supplementary material for: Substituent Effects from the Point of View of Energetics and Molecular Geometry in Acene, Polyene, and Polyyne Derivatives
Source: J Org Chem. 2023 Jun 2;88(13):7940–52. doi: 10.1021/acs.joc.2c02936 (PMC10336965; doi:10.1021/acs.joc.2c02936)
Supplement: Supplementary file 2 — jo2c02936_si_002.zip [file jo2c02936_si_002.zip › xyz files (structures)/polyene/monosubstituted/1_ethylene/NH2.out.xyz]

8
	Energy:  -84078.7384374
C         -1.25228       -0.19657        0.01459
H         -1.33367       -1.27853        0.01952
C         -0.06946        0.42827       -0.00066
H         -0.02938        1.51380       -0.01084
N          1.18480       -0.16944       -0.07971
H          1.94914        0.34395        0.33192
H          1.22123       -1.15710        0.12963
H         -2.17046        0.37377        0.00420
