# Supplementary material for: Substituent Effects from the Point of View of Energetics and Molecular Geometry in Acene, Polyene, and Polyyne Derivatives
Source: J Org Chem. 2023 Jun 2;88(13):7940–52. doi: 10.1021/acs.joc.2c02936 (PMC10336965; doi:10.1021/acs.joc.2c02936)
Supplement: Supplementary file 2 — jo2c02936_si_002.zip [file jo2c02936_si_002.zip › xyz files (structures)/polyene/monosubstituted/1_ethylene/OH.xyz]

7
	Energy:  -96552.1585631
C         -0.03755        0.44038        0.00001
H          0.03150        1.52195       -0.00000
C         -1.20131       -0.20638       -0.00001
H         -1.26373       -1.28991       -0.00002
O          1.20729       -0.11385       -0.00001
H          1.13491       -1.07580        0.00006
H         -2.12781        0.35055        0.00003
