# Supplementary material for: Substituent Effects from the Point of View of Energetics and Molecular Geometry in Acene, Polyene, and Polyyne Derivatives
Source: J Org Chem. 2023 Jun 2;88(13):7940–52. doi: 10.1021/acs.joc.2c02936 (PMC10336965; doi:10.1021/acs.joc.2c02936)
Supplement: Supplementary file 2 — jo2c02936_si_002.zip [file jo2c02936_si_002.zip › xyz files (structures)/polyene/monosubstituted/2_butadiene/Cl.out.xyz]

10
	Energy: -386330.4957744
C         -0.27570       -0.74466        0.00000
H         -1.27801       -1.15231        0.00000
C          0.00000        0.56176        0.00000
H          1.03533        0.89026        0.00000
C         -1.03427        1.58351        0.00000
H         -2.06474        1.23562        0.00000
C         -0.78630        2.89905        0.00000
H          0.22760        3.28598        0.00000
Cl         0.95569       -1.98137        0.00000
H         -1.58929        3.62573        0.00000
