# Supplementary material for: Substituent Effects from the Point of View of Energetics and Molecular Geometry in Acene, Polyene, and Polyyne Derivatives
Source: J Org Chem. 2023 Jun 2;88(13):7940–52. doi: 10.1021/acs.joc.2c02936 (PMC10336965; doi:10.1021/acs.joc.2c02936)
Supplement: Supplementary file 2 — jo2c02936_si_002.zip [file jo2c02936_si_002.zip › xyz files (structures)/polyene/monosubstituted/2_butadiene/CN.out.xyz]

11
	Energy: -155807.9587900
C         -0.23620       -0.88615        0.00000
H         -1.25124       -1.27144        0.00000
C          0.00000        0.44083        0.00000
H          1.02779        0.79381        0.00000
C         -1.04580        1.44345        0.00000
H         -2.07213        1.08440        0.00000
C         -0.80396        2.76102        0.00000
H          0.20857        3.15137        0.00000
C          0.80105       -1.85718        0.00000
N          1.62940       -2.66501        0.00000
H         -1.60932        3.48514        0.00000
