# Supplementary material for: Substituent Effects from the Point of View of Energetics and Molecular Geometry in Acene, Polyene, and Polyyne Derivatives
Source: J Org Chem. 2023 Jun 2;88(13):7940–52. doi: 10.1021/acs.joc.2c02936 (PMC10336965; doi:10.1021/acs.joc.2c02936)
Supplement: Supplementary file 2 — jo2c02936_si_002.zip [file jo2c02936_si_002.zip › xyz files (structures)/polyene/monosubstituted/2_butadiene/NH2.out.xyz]

12
	Energy: -132660.1039625
C          1.14351        0.37838        0.00131
H          1.14979        1.46489       -0.00380
C         -0.03037       -0.28426        0.00735
H         -0.02939       -1.37294        0.01007
C         -1.31428        0.38388        0.00013
H         -1.28387        1.47286       -0.00673
C         -2.51213       -0.22134        0.00303
H         -2.60319       -1.30301        0.00735
N          2.40492       -0.18905       -0.07259
H          3.16976        0.34946        0.30307
H          2.47515       -1.17632        0.12731
H         -3.43303        0.34846       -0.00015
