# Supplementary material for: Substituent Effects from the Point of View of Energetics and Molecular Geometry in Acene, Polyene, and Polyyne Derivatives
Source: J Org Chem. 2023 Jun 2;88(13):7940–52. doi: 10.1021/acs.joc.2c02936 (PMC10336965; doi:10.1021/acs.joc.2c02936)
Supplement: Supplementary file 2 — jo2c02936_si_002.zip [file jo2c02936_si_002.zip › xyz files (structures)/polyene/monosubstituted/2_butadiene/OH.xyz]

11
	Energy: -145136.4330427
C         -1.16389       -0.39470        0.00000
H         -1.21591       -1.47756        0.00000
C          0.00000        0.27204        0.00000
H         -0.00741        1.36134        0.00000
C          1.29050       -0.39082        0.00000
H          1.26936       -1.47912        0.00000
C          2.47735        0.23092        0.00000
H          2.55341        1.31366        0.00000
O         -2.41008        0.14888        0.00000
H         -2.34870        1.11167        0.00000
H          3.40617       -0.32565        0.00000
