# Supplementary material for: Substituent Effects from the Point of View of Energetics and Molecular Geometry in Acene, Polyene, and Polyyne Derivatives
Source: J Org Chem. 2023 Jun 2;88(13):7940–52. doi: 10.1021/acs.joc.2c02936 (PMC10336965; doi:10.1021/acs.joc.2c02936)
Supplement: Supplementary file 2 — jo2c02936_si_002.zip [file jo2c02936_si_002.zip › xyz files (structures)/polyene/monosubstituted/3_hexatriene/Cl.out.xyz]

14
	Energy: -434912.7501065
C         -0.98872       -1.57953        0.00000
H         -2.04066       -1.32671        0.00000
C          0.00000       -0.67801        0.00000
H          1.03060       -1.02145        0.00000
C         -0.23482        0.74874        0.00000
H         -1.27106        1.08119        0.00000
C          0.74836        1.67436        0.00000
H          1.78527        1.34267        0.00000
C          0.51995        3.10429        0.00000
H         -0.51854        3.42970        0.00000
C          1.49271        4.02734        0.00000
H          2.54112        3.74638        0.00000
Cl        -0.70710       -3.30129        0.00000
H          1.26896        5.08703        0.00000
