# Supplementary material for: Substituent Effects from the Point of View of Energetics and Molecular Geometry in Acene, Polyene, and Polyyne Derivatives
Source: J Org Chem. 2023 Jun 2;88(13):7940–52. doi: 10.1021/acs.joc.2c02936 (PMC10336965; doi:10.1021/acs.joc.2c02936)
Supplement: Supplementary file 2 — jo2c02936_si_002.zip [file jo2c02936_si_002.zip › xyz files (structures)/polyene/monosubstituted/3_hexatriene/CN.out.xyz]

15
	Energy: -204390.4805509
C         -1.76687        1.04775        0.00000
H         -2.54911        0.29500        0.00000
C         -0.46260        0.69272        0.00000
H          0.29181        1.47507        0.00000
C          0.00000       -0.67004        0.00000
H         -0.75446       -1.45390        0.00000
C          1.30861       -1.01193        0.00000
H          2.05809       -0.22245        0.00000
C          1.79646       -2.37367        0.00000
H          1.04693       -3.16188        0.00000
C          3.09672       -2.70261        0.00000
H          3.87324       -1.94438        0.00000
C         -2.19958        2.39917        0.00000
N         -2.57476        3.49433        0.00000
H          3.42042       -3.73613        0.00000
