# Supplementary material for: Substituent Effects from the Point of View of Energetics and Molecular Geometry in Acene, Polyene, and Polyyne Derivatives
Source: J Org Chem. 2023 Jun 2;88(13):7940–52. doi: 10.1021/acs.joc.2c02936 (PMC10336965; doi:10.1021/acs.joc.2c02936)
Supplement: Supplementary file 2 — jo2c02936_si_002.zip [file jo2c02936_si_002.zip › xyz files (structures)/polyene/monosubstituted/3_hexatriene/NH2.out.xyz]

16
	Energy: -181242.2349281
C          2.36818        0.36886        0.00251
H          2.35945        1.45515        0.00000
C          1.20136       -0.31239        0.00612
H          1.22241       -1.40082        0.00645
C         -0.08640        0.33067       -0.00006
H         -0.08366        1.42062       -0.00587
C         -1.28281       -0.30213        0.00240
H         -1.30589       -1.39066        0.00575
C         -2.55794        0.38031       -0.00037
H         -2.51851        1.46877       -0.00430
C         -3.75919       -0.22012        0.00110
H         -3.85277       -1.30162        0.00467
N          3.63408       -0.18206       -0.06950
H          4.39821        0.36915        0.28803
H          3.72198       -1.16915        0.12311
H         -4.67903        0.35179       -0.00148
