# Supplementary material for: Substituent Effects from the Point of View of Energetics and Molecular Geometry in Acene, Polyene, and Polyyne Derivatives
Source: J Org Chem. 2023 Jun 2;88(13):7940–52. doi: 10.1021/acs.joc.2c02936 (PMC10336965; doi:10.1021/acs.joc.2c02936)
Supplement: Supplementary file 2 — jo2c02936_si_002.zip [file jo2c02936_si_002.zip › xyz files (structures)/polyene/monosubstituted/3_hexatriene/OH.xyz]

15
	Energy: -193722.5081242
C          2.38268        0.38401       -0.00029
H          2.42713        1.46705       -0.00048
C          1.22192       -0.29329       -0.00007
H          1.24260       -1.38246        0.00011
C         -0.06958        0.35165       -0.00006
H         -0.06978        1.44070       -0.00024
C         -1.25780       -0.29122        0.00017
H         -1.27129       -1.37992        0.00035
C         -2.54131        0.37847        0.00018
H         -2.51604        1.46694       -0.00001
C         -3.73122       -0.24146        0.00040
H         -3.80679       -1.32431        0.00059
O          3.63126       -0.15204       -0.00031
H          3.57657       -1.11531       -0.00015
H         -4.66057        0.31471        0.00039
