# Supplementary material for: Substituent Effects from the Point of View of Energetics and Molecular Geometry in Acene, Polyene, and Polyyne Derivatives
Source: J Org Chem. 2023 Jun 2;88(13):7940–52. doi: 10.1021/acs.joc.2c02936 (PMC10336965; doi:10.1021/acs.joc.2c02936)
Supplement: Supplementary file 2 — jo2c02936_si_002.zip [file jo2c02936_si_002.zip › xyz files (structures)/polyene/monosubstituted/4_octatetraene/Cl.out.xyz]

18
	Energy: -483495.0659131
C         -1.62896        5.32101        0.00000
H         -0.62272        5.72783        0.00000
C         -1.84941        3.99724        0.00000
H         -2.87463        3.63215        0.00000
C         -0.80774        2.99392        0.00000
H          0.22015        3.35268        0.00000
C         -1.03499        1.65978        0.00000
H         -2.06423        1.30453        0.00000
C          0.00000        0.65994        0.00000
H          1.02883        1.01581        0.00000
C         -0.22636       -0.67495        0.00000
H         -1.25318       -1.03483        0.00000
C          0.82148       -1.66784        0.00000
H          1.85009       -1.31820        0.00000
C          0.58093       -2.98522        0.00000
H         -0.40887       -3.42179        0.00000
Cl         1.84945       -4.18316        0.00000
H         -2.44574        6.03230        0.00000
