# Supplementary material for: Substituent Effects from the Point of View of Energetics and Molecular Geometry in Acene, Polyene, and Polyyne Derivatives
Source: J Org Chem. 2023 Jun 2;88(13):7940–52. doi: 10.1021/acs.joc.2c02936 (PMC10336965; doi:10.1021/acs.joc.2c02936)
Supplement: Supplementary file 2 — jo2c02936_si_002.zip [file jo2c02936_si_002.zip › xyz files (structures)/polyene/monosubstituted/4_octatetraene/CN.out.xyz]

19
	Energy: -252972.9153804
C         -1.94494       -4.97841        0.00000
H         -0.96633       -5.44763        0.00000
C         -2.08179       -3.64349        0.00000
H         -3.08041       -3.21181        0.00000
C         -0.97404       -2.71485        0.00000
H          0.02661       -3.14363        0.00000
C         -1.10767       -1.36711        0.00000
H         -2.10758       -0.93743        0.00000
C          0.00000       -0.45262        0.00000
H          0.99785       -0.88795        0.00000
C         -0.11741        0.89899        0.00000
H         -1.10927        1.34581        0.00000
C          1.00972        1.78868        0.00000
H          1.99926        1.33892        0.00000
C          0.91185        3.13855        0.00000
H         -0.05775        3.62660        0.00000
C          2.04298        3.99401        0.00000
N          2.95289        4.71021        0.00000
H         -2.80481       -5.63686        0.00000
