# Supplementary material for: Substituent Effects from the Point of View of Energetics and Molecular Geometry in Acene, Polyene, and Polyyne Derivatives
Source: J Org Chem. 2023 Jun 2;88(13):7940–52. doi: 10.1021/acs.joc.2c02936 (PMC10336965; doi:10.1021/acs.joc.2c02936)
Supplement: Supplementary file 2 — jo2c02936_si_002.zip [file jo2c02936_si_002.zip › xyz files (structures)/polyene/monosubstituted/4_octatetraene/NH2.out.xyz]

20
	Energy: -229824.5341785
C         -5.00103       -0.20993        0.00018
H         -5.09722       -1.29116        0.00315
C         -3.79784        0.38734       -0.00089
H         -3.75363        1.47538       -0.00410
C         -2.52778       -0.30236        0.00155
H         -2.55760       -1.39075        0.00431
C         -1.32475        0.32134        0.00040
H         -1.30939        1.41099       -0.00260
C         -0.04853       -0.33931        0.00221
H         -0.05429       -1.42804        0.00467
C          1.14371        0.30917        0.00008
H          1.13351        1.39892       -0.00472
C          2.43536       -0.31961        0.00541
H          2.46813       -1.40775        0.00441
C          3.59670        0.37373        0.00294
H          3.57747        1.45980        0.00186
N          4.86607       -0.16526       -0.06777
H          5.62885        0.39488        0.27803
H          4.96610       -1.15195        0.12018
H         -5.91943        0.36432       -0.00210
