# Supplementary material for: Substituent Effects from the Point of View of Energetics and Molecular Geometry in Acene, Polyene, and Polyyne Derivatives
Source: J Org Chem. 2023 Jun 2;88(13):7940–52. doi: 10.1021/acs.joc.2c02936 (PMC10336965; doi:10.1021/acs.joc.2c02936)
Supplement: Supplementary file 2 — jo2c02936_si_002.zip [file jo2c02936_si_002.zip › xyz files (structures)/polyene/monosubstituted/4_octatetraene/OH.xyz]

19
	Energy: -242309.0195884
C         -3.55539       -0.72674        0.00000
H         -3.49179       -1.80875        0.00000
C         -2.46719        0.06373        0.00000
H         -2.59768        1.14526        0.00000
C         -1.11949       -0.44737        0.00000
H         -1.00842       -1.53058        0.00000
C          0.00000        0.31506        0.00000
H         -0.10231        1.39903        0.00000
C          1.33837       -0.21335        0.00000
H          1.43620       -1.29829        0.00000
C          2.46605        0.53568        0.00000
H          2.37812        1.62091        0.00000
C          3.80464       -0.01140        0.00000
H          3.88199       -1.09729        0.00000
C          4.93128        0.71868        0.00000
H          4.90366        1.80378        0.00000
O         -4.85072       -0.31742        0.00000
H         -4.89271        0.64656        0.00000
H          5.90914        0.25296        0.00000
