# Supplementary material for: Substituent Effects from the Point of View of Energetics and Molecular Geometry in Acene, Polyene, and Polyyne Derivatives
Source: J Org Chem. 2023 Jun 2;88(13):7940–52. doi: 10.1021/acs.joc.2c02936 (PMC10336965; doi:10.1021/acs.joc.2c02936)
Supplement: Supplementary file 2 — jo2c02936_si_002.zip [file jo2c02936_si_002.zip › xyz files (structures)/polyene/monosubstituted/5_decapentaene/Cl.out.xyz]

22
	Energy: -532077.3958468
C          1.78460        3.97651        0.00000
H          2.80136        3.58730        0.00000
C          0.74892        3.10323        0.00000
H         -0.26619        3.49728        0.00000
C          0.89159        1.67381        0.00000
H          1.90648        1.27954        0.00000
C         -0.14638        0.79911        0.00000
H         -1.16160        1.19236        0.00000
C          0.00000       -0.62935        0.00000
H          1.01608       -1.02040        0.00000
C         -1.03354       -1.50640        0.00000
H         -2.05106       -1.12105        0.00000
C         -0.86972       -2.93952        0.00000
H          0.14302       -3.33265        0.00000
C         -1.90051       -3.79523        0.00000
H         -2.93964       -3.49442        0.00000
C          1.63558        5.41421        0.00000
H          0.61630        5.79561        0.00000
C          2.65717        6.28514        0.00000
H          3.68903        5.94839        0.00000
Cl        -1.69709       -5.52802        0.00000
H          2.49044        7.35529        0.00000
