# Supplementary material for: Substituent Effects from the Point of View of Energetics and Molecular Geometry in Acene, Polyene, and Polyyne Derivatives
Source: J Org Chem. 2023 Jun 2;88(13):7940–52. doi: 10.1021/acs.joc.2c02936 (PMC10336965; doi:10.1021/acs.joc.2c02936)
Supplement: Supplementary file 2 — jo2c02936_si_002.zip [file jo2c02936_si_002.zip › xyz files (structures)/polyene/monosubstituted/5_decapentaene/CN.out.xyz]

23
	Energy: -301555.3043483
C          3.07789       -2.73532        0.00000
H          3.83658       -1.95453        0.00000
C          1.77071       -2.37772        0.00000
H          1.01319       -3.15947        0.00000
C          1.30814       -1.01935        0.00000
H          2.06811       -0.23971        0.00000
C          0.00000       -0.65180        0.00000
H         -0.76379       -1.42700        0.00000
C         -0.44652        0.70956        0.00000
H          0.32262        1.48022        0.00000
C         -1.74925        1.09539        0.00000
H         -2.52755        0.33529        0.00000
C         -2.16479        2.46821        0.00000
H         -1.38422        3.22473        0.00000
C         -3.45757        2.87201        0.00000
H         -4.26663        2.14831        0.00000
C          3.54797       -4.10162        0.00000
H          2.78637       -4.87867        0.00000
C          4.84297       -4.45496        0.00000
H          5.63338       -3.71117        0.00000
C         -3.83926        4.23736        0.00000
N         -4.17246        5.34653        0.00000
H          5.14742       -5.49429        0.00000
