# Supplementary material for: Substituent Effects from the Point of View of Energetics and Molecular Geometry in Acene, Polyene, and Polyyne Derivatives
Source: J Org Chem. 2023 Jun 2;88(13):7940–52. doi: 10.1021/acs.joc.2c02936 (PMC10336965; doi:10.1021/acs.joc.2c02936)
Supplement: Supplementary file 2 — jo2c02936_si_002.zip [file jo2c02936_si_002.zip › xyz files (structures)/polyene/monosubstituted/5_decapentaene/NH2.out.xyz]

24
	Energy: -278406.8406961
C         -3.76878       -0.29553        0.00091
H         -3.80263       -1.38376        0.00331
C         -2.56242        0.32335        0.00025
H         -2.54076        1.41267       -0.00226
C         -1.29256       -0.34601        0.00240
H         -1.30646       -1.43471        0.00447
C         -0.09225        0.29168        0.00175
H         -0.08828        1.38130       -0.00056
C          1.18661       -0.35653        0.00301
H          1.19080       -1.44531        0.00500
C          2.37520        0.30209        0.00040
H          2.35610        1.39166       -0.00400
C          3.67012       -0.31667        0.00448
H          3.71123       -1.40451        0.00247
C          4.82705        0.38549        0.00271
H          4.79994        1.47134        0.00270
C         -5.03577        0.39871       -0.00159
H         -4.98848        1.48649       -0.00410
C         -6.24022       -0.19628       -0.00116
H         -6.33838       -1.27730        0.00124
N          6.09915       -0.14444       -0.06739
H          6.86048        0.42228        0.27041
H          6.20806       -1.13069        0.11735
H         -7.15747        0.37976       -0.00327
