# Supplementary material for: Substituent Effects from the Point of View of Energetics and Molecular Geometry in Acene, Polyene, and Polyyne Derivatives
Source: J Org Chem. 2023 Jun 2;88(13):7940–52. doi: 10.1021/acs.joc.2c02936 (PMC10336965; doi:10.1021/acs.joc.2c02936)
Supplement: Supplementary file 2 — jo2c02936_si_002.zip [file jo2c02936_si_002.zip › xyz files (structures)/polyene/monosubstituted/5_decapentaene/OH.xyz]

23
	Energy: -290895.6724619
C          2.38686        0.33279       -0.00003
H          2.37640        1.42156       -0.00005
C          1.20019       -0.32332       -0.00001
H          1.20294       -1.41214        0.00001
C         -0.08123        0.32458       -0.00001
H         -0.08071        1.41378       -0.00002
C         -1.27562       -0.32107        0.00002
H         -1.28142       -1.40985        0.00003
C         -2.55222        0.33760        0.00002
H         -2.54221        1.42678        0.00000
C         -3.74943       -0.29707        0.00004
H         -3.76851       -1.38563        0.00006
C         -5.02668        0.37926        0.00004
H         -4.99667        1.46743        0.00002
C         -6.21981       -0.23693        0.00006
H         -6.29864       -1.31949        0.00008
C          3.68005       -0.30132       -0.00003
H          3.70912       -1.39032       -0.00001
C          4.83799        0.38397       -0.00005
H          4.87611        1.46715       -0.00007
O          6.08880       -0.14545       -0.00006
H          6.03987       -1.10911       -0.00004
H         -7.14726        0.32249        0.00006
