# Supplementary material for: Substituent Effects from the Point of View of Energetics and Molecular Geometry in Acene, Polyene, and Polyyne Derivatives
Source: J Org Chem. 2023 Jun 2;88(13):7940–52. doi: 10.1021/acs.joc.2c02936 (PMC10336965; doi:10.1021/acs.joc.2c02936)
Supplement: Supplementary file 2 — jo2c02936_si_002.zip [file jo2c02936_si_002.zip › xyz files (structures)/polyene/unsubstituted/10_dodecadecaene.xyz]

42
	Energy: -486603.1647238
C          1.12307        2.91473       -0.00000
H          0.15303        3.40937        0.00000
C          2.24568        3.68714       -0.00000
H          3.21613        3.19349       -0.00000
C          2.24327        5.11736       -0.00000
H          1.27215        5.60998        0.00000
C          3.36304        5.89046       -0.00000
H          4.33503        5.40003       -0.00000
C          3.35666        7.32440       -0.00000
H          2.38317        7.81256       -0.00000
C          4.46962        8.09946       -0.00000
H          5.44598        7.61789       -0.00000
C          4.45319        9.54374       -0.00000
H          3.47291       10.01673       -0.00000
C          5.54946       10.31972       -0.00000
H          6.54680        9.89153       -0.00000
C          1.12379        1.48611       -0.00000
H          2.09360        0.99113       -0.00000
C          0.00000        0.71405        0.00000
H         -0.96962        1.20947        0.00000
C          0.00004       -0.71406       -0.00000
C         -1.12375       -1.48613        0.00000
H          0.96965       -1.20948       -0.00000
C         -1.12304       -2.91475        0.00000
H         -2.09356       -0.99114        0.00000
H         -0.15300       -3.40939       -0.00000
C         -2.24566       -3.68716        0.00000
H         -3.21610       -3.19350        0.00000
C         -2.24325       -5.11738        0.00000
H         -1.27214       -5.61000       -0.00000
C         -3.36302       -5.89047        0.00000
H         -4.33500       -5.40002        0.00000
C         -3.35666       -7.32440        0.00000
H         -2.38318       -7.81258        0.00000
C         -4.46964       -8.09944        0.00000
H         -5.44599       -7.61784        0.00000
C         -4.45326       -9.54371        0.00000
H         -3.47300      -10.01677        0.00000
C         -5.54953      -10.31966        0.00000
H         -6.54689       -9.89153        0.00000
H         -5.47946      -11.40044        0.00000
H          5.47933       11.40048       -0.00000
