# Supplementary material for: Substituent Effects from the Point of View of Energetics and Molecular Geometry in Acene, Polyene, and Polyyne Derivatives
Source: J Org Chem. 2023 Jun 2;88(13):7940–52. doi: 10.1021/acs.joc.2c02936 (PMC10336965; doi:10.1021/acs.joc.2c02936)
Supplement: Supplementary file 2 — jo2c02936_si_002.zip [file jo2c02936_si_002.zip › xyz files (structures)/polyene/unsubstituted/1_ethylene.xyz]

6
	Energy:  -49331.1581648
C          0.00001        0.66441        0.00000
H          0.92304        1.23497        0.00000
C          0.00001       -0.66447        0.00000
H         -0.92308       -1.23480        0.00000
H          0.92257       -1.23545        0.00000
H         -0.92267        1.23563        0.00000
