# Supplementary material for: Substituent Effects from the Point of View of Energetics and Molecular Geometry in Acene, Polyene, and Polyyne Derivatives
Source: J Org Chem. 2023 Jun 2;88(13):7940–52. doi: 10.1021/acs.joc.2c02936 (PMC10336965; doi:10.1021/acs.joc.2c02936)
Supplement: Supplementary file 2 — jo2c02936_si_002.zip [file jo2c02936_si_002.zip › xyz files (structures)/polyene/unsubstituted/2_butadiene.xyz]

10
	Energy:  -97916.3051095
C          1.10495       -1.48317        0.00000
H          2.09514       -1.03814        0.00000
C         -0.00010       -0.72816        0.00000
H         -0.97556       -1.21074        0.00000
C          0.00000        0.72800        0.00000
H          0.97550        1.21060        0.00000
C         -1.10485        1.48326        0.00000
H         -2.09525        1.03850        0.00000
H          1.05421       -2.56530        0.00000
H         -1.05410        2.56554        0.00000
