# Supplementary material for: Substituent Effects from the Point of View of Energetics and Molecular Geometry in Acene, Polyene, and Polyyne Derivatives
Source: J Org Chem. 2023 Jun 2;88(13):7940–52. doi: 10.1021/acs.joc.2c02936 (PMC10336965; doi:10.1021/acs.joc.2c02936)
Supplement: Supplementary file 2 — jo2c02936_si_002.zip [file jo2c02936_si_002.zip › xyz files (structures)/polyene/unsubstituted/3_hexatriene.xyz]

14
	Energy: -146502.3778724
C         -1.20198       -2.83228        0.00000
H         -0.27843       -3.40265        0.00000
C         -1.19701       -1.49129        0.00000
H         -2.14622       -0.95899        0.00000
C         -0.00025       -0.67482        0.00000
H          0.95256       -1.20186        0.00000
C          0.00000        0.67481        0.00000
H         -0.95277        1.20199        0.00000
C          1.19674        1.49134        0.00000
H          2.14582        0.95862        0.00000
C          1.20237        2.83224        0.00000
H          0.27909        3.40321        0.00000
H         -2.12663       -3.39642        0.00000
H          2.12736        3.39608        0.00000
