# Supplementary material for: Substituent Effects from the Point of View of Energetics and Molecular Geometry in Acene, Polyene, and Polyyne Derivatives
Source: J Org Chem. 2023 Jun 2;88(13):7940–52. doi: 10.1021/acs.joc.2c02936 (PMC10336965; doi:10.1021/acs.joc.2c02936)
Supplement: Supplementary file 2 — jo2c02936_si_002.zip [file jo2c02936_si_002.zip › xyz files (structures)/polyene/unsubstituted/4_octatetraene.xyz]

18
	Energy: -195088.8457241
C         -2.21079        3.69911        0.00000
H         -3.20494        3.26321        0.00000
C         -1.10936        2.93248        0.00000
H         -0.13243        3.41244        0.00000
C         -1.11528        1.48602        0.00000
H         -2.08900        0.99890        0.00000
C          0.00000        0.71977        0.00000
H          0.97157        1.21146        0.00000
C         -0.00028       -0.72004        0.00000
H         -0.97180       -1.21178        0.00000
C          1.11511       -1.48622        0.00000
H          2.08871       -0.99893        0.00000
C          1.10923       -2.93264        0.00000
H          0.13263       -3.41306        0.00000
C          2.21123       -3.69862        0.00000
H          3.20497       -3.26202        0.00000
H          2.15062       -4.78003        0.00000
H         -2.14955        4.78062        0.00000
