# Supplementary material for: Substituent Effects from the Point of View of Energetics and Molecular Geometry in Acene, Polyene, and Polyyne Derivatives
Source: J Org Chem. 2023 Jun 2;88(13):7940–52. doi: 10.1021/acs.joc.2c02936 (PMC10336965; doi:10.1021/acs.joc.2c02936)
Supplement: Supplementary file 2 — jo2c02936_si_002.zip [file jo2c02936_si_002.zip › xyz files (structures)/polyene/unsubstituted/5_decapentaene.xyz]

22
	Energy: -243675.5067514
C          1.18840       -2.84512        0.00000
H          0.23665       -3.37377        0.00000
C          1.18525       -1.49056        0.00000
H          2.14019       -0.96717        0.00000
C         -0.00021       -0.67857        0.00000
H         -0.95571       -1.20056        0.00000
C          0.00000        0.67846        0.00000
H          0.95551        1.20044        0.00000
C         -1.18543        1.49049        0.00000
H         -2.14042        0.96719        0.00000
C         -1.18846        2.84506        0.00000
H         -0.23666        3.37361        0.00000
C         -2.38553        3.65530        0.00000
H         -3.33288        3.11949        0.00000
C         -2.39771        4.99774        0.00000
H         -1.47732        5.57307        0.00000
C          2.38559       -3.65522        0.00000
H          3.33282       -3.11916        0.00000
C          2.39804       -4.99764        0.00000
H          1.47773       -5.57312        0.00000
H         -3.32552        5.55656        0.00000
H          3.32595       -5.55623        0.00000
