# Supplementary material for: Substituent Effects from the Point of View of Energetics and Molecular Geometry in Acene, Polyene, and Polyyne Derivatives
Source: J Org Chem. 2023 Jun 2;88(13):7940–52. doi: 10.1021/acs.joc.2c02936 (PMC10336965; doi:10.1021/acs.joc.2c02936)
Supplement: Supplementary file 2 — jo2c02936_si_002.zip [file jo2c02936_si_002.zip › xyz files (structures)/polyyne/10_dodecadecayne/Y_NO2/10Cl.xyz]

24
	Energy: -895527.9149711
C        -10.38404        0.00495        0.00774
C        -11.59756        0.00914        0.01308
C         -9.04304        0.00102        0.00234
C         -7.81614       -0.00410       -0.00257
C         -6.48336       -0.00499       -0.00681
C         -5.25260       -0.01265       -0.01283
C         -3.92291       -0.01151       -0.01448
C         -2.69059       -0.01641       -0.02074
O        -13.54337       -1.07938        0.02243
O        -13.53579        1.11104        0.01886
N        -12.98319        0.01390        0.01853
C         -1.36209       -0.01571       -0.02103
C         -0.12920       -0.01591       -0.02327
C          1.19910       -0.01525       -0.02300
C          2.43188       -0.01368       -0.02144
C          3.76093       -0.01057       -0.02040
C          4.99293       -0.01024       -0.01466
C          6.32385       -0.00552       -0.01226
C          7.55398       -0.00373       -0.00617
C          8.88905        0.00013       -0.00091
C         10.11486        0.00364        0.00451
C         11.45976        0.00747        0.01074
C         12.67381        0.01109        0.01634
Cl        14.30611        0.01567        0.02441
