# Supplementary material for: Substituent Effects from the Point of View of Energetics and Molecular Geometry in Acene, Polyene, and Polyyne Derivatives
Source: J Org Chem. 2023 Jun 2;88(13):7940–52. doi: 10.1021/acs.joc.2c02936 (PMC10336965; doi:10.1021/acs.joc.2c02936)
Supplement: Supplementary file 2 — jo2c02936_si_002.zip [file jo2c02936_si_002.zip › xyz files (structures)/polyyne/10_dodecadecayne/Y_NO2/10CN.xyz]

25
	Energy: -665015.4538567
C        -10.04503        0.00171        0.01244
C        -11.25810        0.01115        0.01209
C         -8.70359       -0.00783        0.01205
C         -7.47719       -0.01439        0.00945
C         -6.14401       -0.02114        0.00730
C         -4.91377       -0.02490       -0.00161
C         -3.58375       -0.02411       -0.00522
C         -2.35191       -0.03109       -0.01028
O        -13.19038        1.12306        0.00812
O        -13.20933       -1.06737        0.01035
N        -12.64507        0.02305        0.01013
C         -1.02327       -0.02491       -0.02207
C          0.20917       -0.01802       -0.01593
C          1.53740       -0.02051       -0.02281
C          2.76979       -0.00468       -0.02899
C          4.09841       -0.00113       -0.02136
C          5.33038       -0.00049       -0.02743
C          6.66015        0.00909       -0.02194
C          7.89078        0.00791       -0.01302
C          9.22320        0.01104       -0.00857
C         10.45090        0.01204        0.00201
C         11.78925        0.01162        0.01095
C         13.00974        0.01065        0.01999
C         14.36672        0.00874        0.03039
N         15.52879        0.00695        0.03953
