# Supplementary material for: Substituent Effects from the Point of View of Energetics and Molecular Geometry in Acene, Polyene, and Polyyne Derivatives
Source: J Org Chem. 2023 Jun 2;88(13):7940–52. doi: 10.1021/acs.joc.2c02936 (PMC10336965; doi:10.1021/acs.joc.2c02936)
Supplement: Supplementary file 2 — jo2c02936_si_002.zip [file jo2c02936_si_002.zip › xyz files (structures)/polyyne/10_dodecadecayne/Y_NO2/10H.xyz]

24
	Energy: -607115.9299160
C          8.79085       -0.00223        0.00146
C         10.00431       -0.00094       -0.00277
C          7.44972       -0.00365        0.00581
C          6.22290       -0.00373        0.00934
C          4.88997       -0.00503        0.00993
C          3.65934       -0.00530        0.01632
C          2.32949       -0.00086        0.01322
C          1.09734       -0.00836        0.01162
O         11.94497        1.09679       -0.01124
O         11.94779       -1.09365       -0.01181
N         11.39022        0.00084       -0.00897
C         -0.23134       -0.00126        0.01520
C         -1.46390        0.00443       -0.00002
C         -2.79249       -0.00040       -0.00105
C         -4.02490        0.01266       -0.00138
C         -5.35433        0.01233       -0.01185
C         -6.58586        0.00909       -0.00558
C         -7.91749        0.01282       -0.00788
C         -9.14682        0.00337       -0.00971
C        -10.48329        0.00256       -0.00493
C        -11.70762       -0.00418       -0.00394
C        -13.05733       -0.00916        0.00074
C        -14.26880       -0.01422        0.00512
H        -15.33200       -0.01849        0.00928
