# Supplementary material for: Substituent Effects from the Point of View of Energetics and Molecular Geometry in Acene, Polyene, and Polyyne Derivatives
Source: J Org Chem. 2023 Jun 2;88(13):7940–52. doi: 10.1021/acs.joc.2c02936 (PMC10336965; doi:10.1021/acs.joc.2c02936)
Supplement: Supplementary file 2 — jo2c02936_si_002.zip [file jo2c02936_si_002.zip › xyz files (structures)/polyyne/10_dodecadecayne/Y_NO2/10NH2.xyz]

26
	Energy: -641869.4976401
C         -9.61689        0.02280        0.01867
C        -10.83072        0.05061        0.01244
C         -8.27691       -0.00794        0.02232
C         -7.04947       -0.03100        0.02482
C         -5.71788       -0.06030        0.02205
C         -4.48635       -0.07081        0.01847
C         -3.15791       -0.08902        0.01594
C         -1.92490       -0.09985       -0.00382
O        -12.79924       -0.99864        0.01927
O        -12.74517        1.19177       -0.01572
N        -12.21448        0.08299        0.00490
C         -0.59783       -0.09376       -0.01178
C          0.63613       -0.10052       -0.01834
C          1.96272       -0.08727       -0.03936
C          3.19674       -0.06285       -0.03796
C          4.52367       -0.04954       -0.04289
C          5.75725       -0.02313       -0.05558
C          7.08528        0.00017       -0.04759
C          8.31794        0.01344       -0.04553
C          9.64909        0.03431       -0.03287
C         10.87871        0.04381       -0.01360
C         12.21754        0.05792        0.01217
C         13.43750        0.06923        0.05030
N         14.75952        0.08931        0.05204
H         15.24552        0.92743        0.34206
H         15.27216       -0.77624        0.14371
