# Supplementary material for: Substituent Effects from the Point of View of Energetics and Molecular Geometry in Acene, Polyene, and Polyyne Derivatives
Source: J Org Chem. 2023 Jun 2;88(13):7940–52. doi: 10.1021/acs.joc.2c02936 (PMC10336965; doi:10.1021/acs.joc.2c02936)
Supplement: Supplementary file 2 — jo2c02936_si_002.zip [file jo2c02936_si_002.zip › xyz files (structures)/polyyne/10_dodecadecayne/Y_NO2/10NO2.xyz]

26
	Energy: -735463.9799639
C        -10.91711        0.02051        0.00470
C        -12.12981        0.04618        0.02312
C         -9.57601       -0.00577       -0.01315
C         -8.34986       -0.02782       -0.02779
C         -7.01686       -0.04550       -0.03913
C         -5.78671       -0.06351       -0.04242
C         -4.45685       -0.07255       -0.05229
C         -3.22504       -0.07400       -0.03991
O        -14.10141       -0.78380       -0.60523
O        -14.04021        0.96470        0.71310
N        -13.51643        0.07774        0.04512
C         -1.89663       -0.08659       -0.03938
C         -0.66428       -0.07409       -0.04310
C          0.66387       -0.06976       -0.02495
C          1.89625       -0.07294       -0.02624
C          3.22455       -0.05343       -0.02060
C          4.45620       -0.04396       -0.00349
C          5.78604       -0.03237       -0.00041
C          7.01615       -0.01224        0.00654
C          8.34923        0.00105        0.01210
C          9.57558        0.01660        0.01446
C         10.91702        0.03153        0.01705
C         12.13010        0.04490        0.01891
N         13.51746        0.05912        0.02035
O         14.07857       -0.65558        0.84606
O         14.06527        0.78522       -0.80425
