# Supplementary material for: Substituent Effects from the Point of View of Energetics and Molecular Geometry in Acene, Polyene, and Polyyne Derivatives
Source: J Org Chem. 2023 Jun 2;88(13):7940–52. doi: 10.1021/acs.joc.2c02936 (PMC10336965; doi:10.1021/acs.joc.2c02936)
Supplement: Supplementary file 2 — jo2c02936_si_002.zip [file jo2c02936_si_002.zip › xyz files (structures)/polyyne/10_dodecadecayne/Y_NO2/10OH.xyz]

25
	Energy: -654329.1647819
C         -9.61342        0.01248        0.01158
C        -10.82702        0.01825        0.02803
C         -8.27272        0.00590       -0.00564
C         -7.04566       -0.00196       -0.01885
C         -5.71316       -0.00834       -0.03257
C         -4.48215       -0.01635       -0.03642
C         -3.15276       -0.02633       -0.04602
C         -1.92012       -0.02318       -0.04756
O        -12.77371       -1.06880        0.04643
O        -12.76430        1.12159        0.06681
N        -12.21197        0.02410        0.04831
C         -0.59192       -0.03306       -0.04267
C          0.64126       -0.03666       -0.05349
C          1.96926       -0.02917       -0.04618
C          3.20236       -0.03885       -0.03898
C          4.53114       -0.03225       -0.04052
C          5.76340       -0.02125       -0.02537
C          7.09412       -0.01643       -0.01702
C          8.32451       -0.00091       -0.01130
C          9.65965        0.01013        0.00276
C         10.88551        0.02232        0.01125
C         12.23138        0.03605        0.02207
C         13.44283        0.02754        0.06064
O         14.73446        0.09404        0.00171
H         15.15324       -0.43106        0.69972
