# Supplementary material for: Substituent Effects from the Point of View of Energetics and Molecular Geometry in Acene, Polyene, and Polyyne Derivatives
Source: J Org Chem. 2023 Jun 2;88(13):7940–52. doi: 10.1021/acs.joc.2c02936 (PMC10336965; doi:10.1021/acs.joc.2c02936)
Supplement: Supplementary file 2 — jo2c02936_si_002.zip [file jo2c02936_si_002.zip › xyz files (structures)/polyyne/10_dodecadecayne/Y_O-/10Cl.xyz]

22
	Energy: -814052.8988563
C        -11.77657       -0.02977       -0.00281
C        -13.03960       -0.04317       -0.00687
C        -10.47598       -0.01565        0.00076
C         -9.21873       -0.00057       -0.00243
C         -7.91433        0.01478       -0.00175
C         -6.65981        0.03022       -0.01198
C         -5.35213        0.04739       -0.00703
C         -4.10048        0.05076       -0.00672
C         -2.78911        0.06071       -0.00208
C         -1.54081        0.05346        0.01092
C         -0.22562        0.03936        0.01274
C          1.01926        0.02720        0.02099
C          2.33905        0.00220        0.02347
C          3.58027       -0.01038        0.02008
C          4.90566       -0.02700        0.01963
C          6.14231       -0.03463        0.01355
C          7.47526       -0.03733        0.00952
C          8.70506       -0.03350        0.00384
C         10.05119       -0.02425       -0.00304
C         11.26659       -0.01257       -0.01072
Cl        12.90929        0.00583       -0.02213
O        -14.22588       -0.05535       -0.01300
