# Supplementary material for: Substituent Effects from the Point of View of Energetics and Molecular Geometry in Acene, Polyene, and Polyyne Derivatives
Source: J Org Chem. 2023 Jun 2;88(13):7940–52. doi: 10.1021/acs.joc.2c02936 (PMC10336965; doi:10.1021/acs.joc.2c02936)
Supplement: Supplementary file 2 — jo2c02936_si_002.zip [file jo2c02936_si_002.zip › xyz files (structures)/polyyne/10_dodecadecayne/Y_O-/10CN.xyz]

23
	Energy: -583535.6940100
C        -11.43255       -0.01048       -0.00195
C        -12.69760       -0.01744       -0.00190
C        -10.13555       -0.00287       -0.00080
C         -8.87575        0.00513        0.00138
C         -7.57505        0.00537        0.00283
C         -6.31757        0.01542        0.00735
C         -5.01432        0.00843        0.00649
C         -3.75939        0.01571        0.00477
C         -2.45327        0.00917        0.00729
C         -1.20097        0.01131       -0.00513
C          0.10838        0.01210        0.00164
C          1.35777        0.00569       -0.00699
C          2.67062        0.01239       -0.00570
C          3.91670        0.00373       -0.00769
C          5.23372        0.00828       -0.00473
C          6.47593        0.00038       -0.00967
C          7.79849        0.00085       -0.00115
C          9.03542       -0.00373       -0.00243
C         10.36684       -0.00661        0.00181
C         11.59436       -0.00966        0.00411
O        -13.88096       -0.02498       -0.00141
C         12.94694       -0.01240        0.00517
N         14.11266       -0.01494        0.00615
