# Supplementary material for: Substituent Effects from the Point of View of Energetics and Molecular Geometry in Acene, Polyene, and Polyyne Derivatives
Source: J Org Chem. 2023 Jun 2;88(13):7940–52. doi: 10.1021/acs.joc.2c02936 (PMC10336965; doi:10.1021/acs.joc.2c02936)
Supplement: Supplementary file 2 — jo2c02936_si_002.zip [file jo2c02936_si_002.zip › xyz files (structures)/polyyne/10_dodecadecayne/Y_O-/10H.xyz]

22
	Energy: -525645.6417587
C        -10.17131       -0.01405        0.00218
C        -11.43431       -0.01980        0.00666
C         -8.87084       -0.00815       -0.00082
C         -7.61340       -0.00125       -0.00263
C         -6.30896        0.00085       -0.00585
C         -5.05415        0.00763       -0.00280
C         -3.74659        0.00899       -0.00982
C         -2.49474        0.00734       -0.00528
C         -1.18367        0.01782       -0.00901
C          0.06495        0.01453       -0.01313
C          1.37999        0.02251       -0.00306
C          2.62512        0.02910       -0.00665
C          3.94475        0.02276        0.00316
C          5.18598        0.02645        0.01056
C          6.51124        0.01559        0.00956
C          7.74762        0.00787        0.01642
C          9.08083       -0.00437        0.00875
C         10.30987       -0.01642        0.00541
C         11.65887       -0.03064       -0.00328
C         12.87361       -0.04374       -0.01144
O        -12.62053       -0.02532        0.01070
H         13.93505       -0.05543       -0.01915
