# Supplementary material for: Substituent Effects from the Point of View of Energetics and Molecular Geometry in Acene, Polyene, and Polyyne Derivatives
Source: J Org Chem. 2023 Jun 2;88(13):7940–52. doi: 10.1021/acs.joc.2c02936 (PMC10336965; doi:10.1021/acs.joc.2c02936)
Supplement: Supplementary file 2 — jo2c02936_si_002.zip [file jo2c02936_si_002.zip › xyz files (structures)/polyyne/10_dodecadecayne/Y_O-/10NH2.xyz]

24
	Energy: -560388.5254300
C         11.01475        0.00847       -0.02124
C         12.27674        0.02428       -0.03033
C          9.71253       -0.00551       -0.01269
C          8.45620       -0.01812       -0.00453
C          7.14985       -0.02277        0.00271
C          5.89631       -0.02973        0.00769
C          4.58662       -0.02329        0.01860
C          3.33617       -0.01651        0.01724
C          2.02276       -0.01437        0.02985
C          0.77568        0.00132        0.03632
C         -0.54211       -0.00126        0.03163
C         -1.78587       -0.00143        0.04089
C         -3.10789        0.00698        0.03127
C         -4.34802        0.00060        0.02165
C         -5.67531        0.00558        0.01710
C         -6.91137        0.00811        0.00249
C         -8.24539        0.00620       -0.00768
C         -9.47593        0.00712       -0.01977
C        -10.82144        0.00535       -0.03282
C        -12.04035        0.00374       -0.03126
O         13.46421        0.03947       -0.03868
N        -13.37810        0.00316       -0.09264
H        -13.85428       -0.84958        0.16993
H        -13.85626        0.84320        0.20511
