# Supplementary material for: Substituent Effects from the Point of View of Energetics and Molecular Geometry in Acene, Polyene, and Polyyne Derivatives
Source: J Org Chem. 2023 Jun 2;88(13):7940–52. doi: 10.1021/acs.joc.2c02936 (PMC10336965; doi:10.1021/acs.joc.2c02936)
Supplement: Supplementary file 2 — jo2c02936_si_002.zip [file jo2c02936_si_002.zip › xyz files (structures)/polyyne/10_dodecadecayne/Y_O-/10NO2.xyz]

24
	Energy: -653994.5163039
C        -12.29448       -0.00197       -0.00200
C        -13.55982       -0.00173       -0.00033
C        -10.99843       -0.00144       -0.00355
C         -9.73827       -0.00003       -0.00636
C         -8.43872       -0.00204       -0.00347
C         -7.18077       -0.00310       -0.00781
C         -5.87874        0.00009        0.00057
C         -4.62324       -0.00718        0.00465
C         -3.31845        0.00212        0.00199
C         -2.06558        0.00720        0.01296
C         -0.75767        0.00191        0.00502
C          0.49242        0.01257       -0.00078
C          1.80369        0.00726        0.00524
C          3.05068        0.00106       -0.00193
C          4.36606        0.00439        0.00109
C          5.60920       -0.00115        0.00424
C          6.93029       -0.00006        0.00207
C          8.16747       -0.00091        0.00242
C          9.49907       -0.00138        0.00059
C         10.72038       -0.00192       -0.00063
O        -14.74244       -0.00172        0.00119
N         12.08846       -0.00273       -0.00322
O         12.66244       -1.10021       -0.00436
O         12.66376        1.09406       -0.00448
